# Supplementary material for: Comparing Microsporidia-targeting primers for environmental DNA sequencing
Source: Parasite. 2023 Nov 28;30:52. doi: 10.1051/parasite/2023056 (PMC10683580; doi:10.1051/parasite/2023056)
Supplement: Supplementary file 1 — Figure S1: Sizes of predicted amplicons according to primer pair. Colors indicate the threshold for the number of accepted mismatches in the in silico PCR run. Off-target amplicons were removed from this figure. Figure S2: Virtual gel depicting the smallest and largest in silico predicted target amplicon for each primer pair (maximum number of allowed mismatches: 3). Image was created with the Virtual Gel function in Geneious (Biomatters) using the MW Ladder: 100 bp (NEB). File S1: Reduced version of the alignment originally published in Dubuffet et al. [9], only including sequences that we selected for the in silico analyses. File S2: Visualization of the reduced alignment originally published in Dubuffet et al. [9] showing the primer bindings. The image was created in Geneious (Biomatters) with the maximum of allowed mismatches set to three. Note that some off-targets appear due to longer sequence regions consisting of “N”s which did not appear in the actual analyses and were therefore interpreted as erroneous. Table S1: Selection of example literature in which the analyzed primer pairs were used. Table S2: Overview of the analyzed sequences that were selected from an alignment published in Dubuffet et al. [9]. Table S3: Number of amplified species within each clade, according to primer pair and number of allowed mismatches in the corresponding in silico PCR run. Off-targets are excluded to avoid multiple counting of the same microsporidian. Table S4: Amplicon sizes according to primer pair and number of accepted mismatches in the corresponding in silico PCR run. Table S5: Identified mismatch combinations for each individual primer tested. Table S6: Overview of off-target amplicons identified in the in silico PCR runs for primer pairs only. Table S7: Overview of off-target bindings identified in the in silico PCR runs for each individual primer. [file parasite-30-52-s1.zip › file_s1_reduced_alignment_dubuffetetal.txt]

>MF278562_Mitosporidium_daphniae
TATCTGGTT-GATCC-TGCCA-GTA-GTCATATGCTTGTCTCAAAGATTAAGCCATGCAT-GTCCAAGT----ATA--AAC--TTTTATACAGTGA---AACT-GCGA-ATGG-CTCAT-TATA-TCA---GT-TATAA-TTTATTT-GG-TG-G---T--ACC-TTACTACTTG-GATAACCGTGG-T-AATTCTAGAG-CTAATACATGCACAAAAACCCGT-----------------------------C-------AGGGTTGTATTTATTAGATAAAAACCAACAGCCCCAAAAGGGCTTCCTGGTGATTCAT--AATAACTTCTCGGATCGTATGACTACA-TGTCGAC-----GACGC--ACCATTCAAATTTCTGCCCTATC-AAC-TTTCGATGGTAGGATA-GAGGCCTACCGTGGTAGTAACGGGTAACGGGGAATTAGGGTTCGATTCC-G--GAGAGGGAGC-CTGAG-AAATGGCTACCACATCCAAGGAAGGC---AGCAGGCGCGTAAATTACCCAATCCTGA-----CACAGGGAGGTAGTGAC-AAGAAAT-AACAATGCGAGGCCGTTAGGT----CATTGCAATTGGAATG---------AGTAC-AATTTAAACCACTTAACGAGTAACAATT---GGAGGGCAAG-TCTGGTG-CCAGCA-GCCGCGGTAA-TTCCAGCT-CCAATAGCGTATATT--AA-AGTTGTTGCAGTTAAAAAGCTAGTAGTT--GA--AGTTCGGATGAGGACCCGCGGTATGGCCTTCGGGCGATC-ACTGCGCGGACCGAGTCCTAT----TCCTGGGGAAGCGGGG-TGCCTTTAGCGAGGTGTCCCGCGACGAAACCAGGA-CC---------------------------------------------------------------------------------------------------------------------------------ATTACCTT-GAGAA---AA-------------------ATAGAG---------------TG----------TTCAAAGCAGGCT-ACAATTGCTTGAATACG-TTAGCATGGAATAATAGAGCAAGACTTGGGCTT-GTTTTGTTGGTTTTCCTTCTTGACCATGGT---------------------------------CATGATA---------------------AAT---------AGGGACA-G-TTGGGGGCACTAGTATTTTGGAGCTAGAGGTGAAAT-TCTTGGATTTCC-AGAAGACTAACTACTG-CG-AAAGCATTTG-CCAAGGATGTTT-TCATTAATCAAGAACGAA-AGTTAAGGG-ATCGAAGA-CGATC--AGATACC-GTCGTAGTCT-TA-AC-CATAAACCATGCCGACTAGGGATCGG--T-CAACGTCGTG-T-AGACTTGA--------------------------------------TCGGCACCT-TGAGAGAAATC--AA-AGTTTTTGGGTTCT-GGGGGGAGTATA-GT-CGCAAGACCG-AAACTT-AAA--GGAATTGACGGAAGG-GCACCA-CCAGGAGTGGAGCCTGCGGCT---TAATTTGACTCAACACGGGAAAACTCACCAG-GTCCAGAC-ATAGTAAGGATT------GACAGATTGAGA---GCTC-TTTCATGATTCT-ATGGGT-GGTG-----GTGCAT-GGCCGTTCTTAGTTGGTGGAGTGATTTGTCTG------------------------------------------GTTAA-TT-CCG-ATAACGAACGAGA--CC-TTA--ACCTGCTAACTAGTCAG-------GCTAACCAGCGATGGTTTGCCATCTGGGCTGAAACATGCCCGGTGCGATGAC--TTCTTAGAGGGACTATCTGTGAC-TAACAGATGGAAGTTTGAGGCAAT-AACA-GGTCTGTGATG-CCCTTAGATGTTCTGGGCCGCACGCGC------------GC-TACACTGATAAA--GGCAAC---------------------------GAG-TGATCGTCCTTGACCGGAAGGTCTGGGTAA----TCTTAT-G--AAAC-TTTATCG----------TGATGGGGATTGACC------------ATTGCAATTATTGGTCATGAACGAGGAATTCCTAGTAAG---------CGC-AAGTCATCAGCT-TGCGTTGATTA-CG-TCCCTGCCCTTT---GT-ACACA-CCGCCCGTCGATAC-TACCGA-TTGAATGG-CTTAG-TGAGACCTC-------------TGGAT---------------------------------------------------------------------------------------GGC-------TGCCTATCAGCAATGACATGGCAT----GCCAGA---AACTGTTCAAACTTGGTCATTTAGAGGAAGTAAAAG-TCGTAACAAGGTTTCCGTAGGTGAACCTG------CGGAAGGATCATTAA-
>AY090068_Amblyospora_bracteata
CACCAGGTT-GATTC-TGCCT-GAC-ACA-CACGCTCGTCCCAAAGATTAAGCCATGCAT-GCTT--------GTG--AAGGA--------AGCGG---AACG-GCGT-ACGG-CTCAG-TAGG-ACG---GA-CCTAA-TCTATCC-AG-CA-C---G---GG-A-------GG-GATAACCACGG-G-AA-ACTGTGG-CTAAGACCG--GGATCTGCCGTG-------------------------------------------------------------------------------------------------------------CCCTCGGGTGCTGAA-GAGCGGC-----GGTGT--GCTGGGCGAGAGTCTGACCTATT-AGC-T--TGATGGCGCGGTA-AGGGCGGGCCATGGCGACGATGGGTGACGGGGAATCGGGGTTTGATTCC-G--GAGAAGGAGG-CTGAG-AGACGGCTCCTACGTCCAAGGACGGC---AGCAGGCGCGAAACTTACCCACT----------CGAGCGGAGGTAGTGAC-GGGACGT-CTAT---------------------------------GGGG---------AGCTC-TTGATAACTGCGA---GGGGCCTCTACT---GGAGGGCAAG-TCTGGTG-CCAGCA-GCCGCGGTAA-TTCCAGCT-CCAGGAGCGTGTGTG--GT-GATTGCTGCAGTTAAAAGGTCCGTAGTC--GA--C-------------------------------------------------------------------------------------------------------------------------------------------------------------------------------------------------------------------------------------------------------GTGTCTGGCGGGGTCTTGAG-------------------GTGCG----------------------------CTCAACGTGCTAG-GACCTCCGCGAG---------------------------------------------------------------------------------------------------------TTGCG---------------------TTC---------CGGAGCA-C-TTGGGGGTGAGGGTATTCCTGCGTGAGAGGTGAAAT-TCGGTGATCGCG-GGGGGACCGACGGGGG-CG-CAGGCGCTCA-TCCAGACTGTGT-CCTATGATCAAGGGCGGA-AGCCGTGGT-AGCGAAGG-TGATT--AGTGACC-ACTGTAGTCG-CG-GC-CGCAAACGATGCGTTCCCGCCTGC---------------------------------------------------------------------TGGGC-GGAGGGAAACC--------GAGAGAGCTCT-GGGGATAGTACG-AG-CGCAAGCCTG-AAACTT-GAA--GAAATTGACGGAAGG-ACACCA-CCAGGAGTGGATCATGCGGGT---TAATTTGACTCAACGCGGGGCAGCTTACCAG-GGCACGCG-CGGGTGCGATCG-----------------------CG-ATGCGAGATTCT-GCGGCG-AGTG-----GTGCAT-GGCCGTTTCTAACACGTGGGGTGACCAGTCTG------------------------------------------GTTAA-GT-CCG-ATAACGCGTGCCG--CC-CCGGCC-----------------------------------------------------------------------CTGT--GCGAATGGGGGACGACTGCCG---ACGAGGCAGGGGAAGAGGGGCGAA-AACA-GGTCCGTAATG-CCCTCCGAAGCCCTGGGCGCCACGCGT------------GA-TACAATAGCTGCGTC-------------------------------------------------------------------------------------GCGGTTG----------GGGTCGGGACTGCGG------------GCTGCGA--GGCCAGCACGAACGCGGAATTCCTAGTAAG---------CGT-GCGTCACCATTG-CGTGCTGAATG-CG-TCCCTGTCCTTT---GT-ACACA-CCGCCCGTCGTTAT-TTGAGA-TGGTAGTG-CGGCC-GAGCGGCTG----------------------------------------------------------------------------------------------------------------------------------------------TCCTCGG---GCGGCCGCGAGTCCGCCCTGCTAGATCGAATACAAG-TCGTAACAAGGTAACCA----------------------------------
>KX214672_Amphiamblys_sp._WSBS2006
TGACTGGTT-GATCC-TGCCA-GTA-ATA-TACGCTTAACTCCGAGACTAAGCCATGCAA-GTGGA-------GTT--------CAGCTTCGGCAA---GACT-GCGG-ACGG-CTCAG-TAGG-ATC---GT-TGTGA-TGCTCGC-AG-GA-G---ACGAAA---------CG-GATAACCACGG-G-AATTCCGCGG-CTAA-ACCG--GAAAGCGACACG----------------------------------------------------------------------------------------------G--GTACGGAGATTATTTCCGGATCAGAGG-GATTTAC-----GATGG--CCTGCAGCAGCGACGAGCCCATC-AAC-T--AGTCGGTAGGGTA-ACGGCCTACGGAGGTTGTGACGGGT-GCGGGGGATCAGGGTCCGATTCC-G--GAGAGGGAGC-ATGCG-AGACGGCTACCATGTCCAAGGACAGC---AGCAGGCGCGAAAATTACCCAATCCCT------ATCGGGGAGGTAGTTAG-GAGACAT-ACGA-------------------------------TGAATG---------GCGCC-GGGGTAAATGTCCGGCGGAGGAGCGACC---AGAGGGCAAG-TCTGGTG-CCAGCA-GCCGCGGTAA-TTCCAGCT-CTGGGAGTGTATAGT--AA-AGTTGTTGCAGTTAAAAGGTCCGCAGTC--GA--G-----------------------------------------------------------------------------------------------------------------GGT-GT---------------------------------------------------------------------------------------------------------------------------------TTGGCGTT-GAGGA---AA-------------------GGGGAG---------------TG----------TTTATGGGACACC-AGTTTGCATTGGAC------------------------------------------------------------------------------------------------------CTACCT---------------------GAG---------ACGAGCA-C-AGGGAGCCGGGGGGACCATGTCGGGAGGAGTGAAAC-CCTTAGATCGGC-GTGGGACGAGCAGAGG-CG-AAGGCGCCCG-GCGGGGGTGTTT-CGGGTGACGATGGACGAA-GGCCGGGGG-AGCGAAGA-TGATT--AGATACC-GTCGTAGTCC-CG-GG-AGTAAACGCAGCCGCGGGCGATGGGC-----------------------------------------------------------------TATGGTC-TGCCGCCGACC--GA-AAGGACGCGGTTCT-GGGGGGAGTATG-GT-CGCAAGGCTG-GAACTT-AAA--GGAATTGACGGAAGG-GCACCA-CCAGGGGTGGAGCCTGCGGCT---TAATTTGACTCAACACGGGGAAGCTTACCAG-GGGAGGAC-GCGGGGATGAGC-----------------------TT-ATGGGCGATTCC-GCGGAT-GGTG-----GTGCAT-GGCCGTTGTTGGTTCGTGGCGTGAGCAGTCTG------------------------------------------GTTAA-TT-CCG-GTAACGAGCGGCG--CC-TGCGTT------------------------------------------------------------------------------------GTAGACAGCCTGCG---CGAGCAGGAGGAAGGGCAGGCGAT-AACA-GGTCTGTGATG-CCCCTCGATGCCCTGGGCCGCACGCGG------------GC-TACACTGGCACG--CCGAGA--AGA--CCCGCGAG--AGGG------------------------------------------------------AGCG-CGTGTCG----------TGGCGGGGACTGCCG------------CCTGGAA--CGGCGGCACGAACCAGGAATCCCTAGTAGG---------CGC-GTGTCTGCACCG-CGCGCCGACTG-TG-TCCCTGCCCTTT---GT-ACACA-CCGCCCGTCGATAC-TACCGA-TGTGTGCT-GCGCC-GAGCATG-------------------------------------------------------------------------------------------------------------------------------------------------------------CGTGCAAGGCCCCGCACATAGAGGAAGTAAAAG-TCGTAACAAGGTTTCCGTAGGTGAACCTG------CGGAAGGATCACAGC-
>KX214674_Amphiamblys_sp._WSBS2011
AGACTGGTT-GATCC-TGCCA-GTA-ATA-TACGCTTAACTCCAAGACTAAGCCATGCAA-GTGCA-------GTT--------CAGCTTACGCGA---GACG-ACGG-ACGG-CTCAG-TAGG-ATA---GT-TCCAA-TGCGCGC-AG-GA-G---AGCGAA---------CG-GATAACCGTGG-G-AA-TCCATGG-CTAAACCGG--GCAGACGGGGAC-------------------------------------------------------------------------------------------------ACACGAGCAAAGGCGGTGGCCCAGAGGAAAG----------------CCTGCAGCAGAGACTAGCCCATC-AAC-C--TGGCGGTAGGGTA-ACGGCCTACGGAGGTGATCACGGGT-GCGGGGGATCAGAGTCCGGTGCC-G--GAGAGGGGGC-ATGCG-AGGTGGCCACCATGTCCAAGGACAGC---AGCAGGCGCGCAAATTACCCAATCCT-------CGGAGGGAGGTAGTTCG-GAGCCAT-ACGA-------------------------------CGAATG---------GAGAC-ACGGCAAAAACGTGTCTGAGGAGCAACC---GGAGGGCAAG-TCTGGTG-CCAGCA-GCCGCGGTAA-TTCCAGCT-CCGGGAGTGTATAGT--AA-CATTGATGCAGTTAAAAGGTCCGCAGTC--CG--C----------------------------------------------------------------------------------------------------------------------------------------------------------------------------------------------------------------------------------------------------ACGCGCACCACT-GAGCA---AA-------------------GGGGAG---------------TG----------TTTGCAGGACACC-AGGCCGCATTGCACG------------------------------------------------------------------------------------------------------CGCCG---------------------CAC---------ACGAGCA-G-CGGGGGCCGGGCGGACCAGCGCGGGAGGAGTGAAAC-CCGGGGATCGCA-CTGGGACGGACCGAGG-CG-AAGGCGCCCG-GCAGCGGTGTTT-CGGATGACGATGGACGAA-GCCTGGGGG-AGCGAAGA-TGATT--AGATACC-GTCGTAGTCC-CA-GG-AGTAAACGCAGCCGCGGGCGATGGGG------------------------------------------------------------------ACACTC-TGTCGCCGGCC--GA-AAGGACGCGGTTCT-GGGGGGAGTATG-GT-CGCAAGGCTG-GAACTT-GAA--GGAATTGACGGAAGG-GCACCA-CCAGGAGTGGAGTCTGCGGCT---TAATTTGACTCAACACGGGGAATCCTACCAG-CGGGGGAC-ACGGGGACGAGC-----------------------CC-ACGGGCGATTCC-GTGGCG-GGTG-----GTGCAT-GGCCGTTGTTGGTTGGTGGGGCGACCAGTCAG------------------------------------------GTTGA-TT-CCG-GTAACGAGCGAGG--CC-GGCGTG----------------------------------------------------------GCACCCACTGCTCTACACGTGGGTGCAGAGACTGCCTGTG---CAAGCAGGAGGAGGGGCCGGCGAT-AACA-GGTCTGAGATG-CCCCCAGATGCGCTGGGCCGCACGCGG------------AC-TACAGTGCAGCC--GGCACG-----------------------------------------------------------CACACAGCAACAC---AGGC-GGCTGCG----------TGGAGGGGATTGCAG------------GCTGCAA--CGCCTGCATGAACGAGGAATTCCTAGTAGG---------CGC-GTTTCAGCACAG-CGCGCCGACTG-TG-TCCCTGCCCTTT---GT-ACACA-CCGCCCGTCGATAC-TACCGA-TGTGGGCT-GGCGC-AAGCGTG-------------------------------------------------------------------------------------------------------------------------------------------------------------CGCGCAAGTGTCTGTCCATAGAGGAAGTAAAAG-TCGTAACAAGGTTTCCGTAGGTGAACCTG------CGGAAGGATT------
>MH728789_Chytridiopsis_typographi
TATCTGGTT-GATCC-TGCCA-GTA-GTCATATGCTTGTCTCAAAGATTAAGCCATGCAT-GTCCAA------GTA--TAAACAATTGTACAGTGA---AACT-GCGA-ATGG-CTCAG-TAGA-ACA---GT----GA-TTCATTT-GA-GG-AGGCTTACTATA-------TG-GATATCCGTGG-T-AATTCTAGGG-CTAATACAGGATAAAGAACCCGC-------------------------------------AAGGGTGCACTTATTAGTTTAAAACCATCAA-----------------------------AAGGTGAATCATAGTAATTTAGCAGTGCCCGAAAG-----GGCGA--ACCGTGTGAATATCTGGCCTATC-AAC-TCCCGATGGTAGGATAGAGGGCCTACCATGGTATCGACGGGTAACGGGGAATTAGGGTTCGATTCC-G--GAGAGGGAGC-CTGAG-AAACGGCTACCACATCCAAGGAAGGC---AGCAGGCGCGCAAATTACCCAATCCCAAA----AAAGGGGAGGTAGTGAC-AAAAGAT-GTAGTGAATAATACTGATGTGAATTTTTCACAATTGGAATG---------GGGTT-TTACTAAAGATAAGACCGAGTAACAATT---GGAGGGCAAG-TCTGGTG-CCAGCA-GCCGCGGTAA-TTCCAGCT-CCAATAGCGTATATT--AA-AGTTGCTGCAGTTAAAACGCTCGTAGTT--GA--AGTTGACAAGGAATGTCTTGTCGTTTTTTGAGTTGGAACAGGTTTCGATCTGGACTTTGGCTCAAAAAT------------------------------------------------------------------------------------------------------------------------------------------------------------------------------------ATTACCTTGAAGAA---AA-------------------GAGAGG---------------TG----------TTCAAAGCGATATTAGAGAGAATACTTTAGCATGGAATAATGACAATAAAT---------------------------------------------------TGTTTTCATTGGTTTATGAACAATTTGGTTGATT---------------------GAT---------AGGGGCA-G-TTAGGGGCACTGGAATCCGGAAGTCAGAGGTGAAAT-TCAGAGATTTTC-GCGGGTCCAACAAAGG-CA-AAAGCATTTG-CCAGGGGATGTTTTCATTGA-----GGTGTGCCGCCGAGGG-AGAGGAGA----------------------------------------------------------------------------------------------------------------------------------------------------ATGTCAGTGGTTCT-GGGGGGAGTATG-GT-CGCAAGGCTG-GAACTT-GAA--GGAAGTAACGGTCGA-AC-TCG-CCACGAAAGTAATCTGCGTCC---AGGTTCATGCCACCATTGGGCAAGTCATTTA-GCCAAAAT-ATCTAAGGTGAC--------------------------TGCTTTTAGAAT-AATATG-AGTGCGTAAGTGCAT-GGCCGTTATTAGTTGGTACAGTCATCTGTCAG------------------------------------------GTTAA-TT-CCT-ACTACCCCAAAGA--CA-CCTCGC-----------------------------------------------ACCGTCCATTTTCAATCTTAAAAAATTCCCATATCTCAGAGACCACCTGCGTC-TAGCCCGTTTGGAAGCGAGGCAAT-AACA-GGTCTGTGATG-CCCTTAGATGTCCTGGGCTGCACGCGC------------GC-TACTCTAGCTCC--AGTAAG---------------------------AAGGTCCCTAATTTGAAACCAGATGTCCGTCTTACTCTAAATTA---------CAAACCG----------TGCTGGGGATTGATG------------CTTGCAA-CATGTGTCATGAACAAGGAATTCCTAGTAATT--------CGC-GTGTCATCAGCT-TACGGTGATTA-CG-TCACTGTCCTTT---GT-ACACA-CCGCCCGTCGATAC-TACCGA-TGGAATGG-TCTAG-TAAGATGCAAAAAGAAATCCCT-------------------------------------------------------------------------------------------------------------------------------------------TTGCAAGCGGGTTTTCCCCACTA------------------AAAAAGGTTTCCGTAGGTGAACCTG------CGGAAGGATCATTAA-
>AF132544_Caudospora_palustris
CACCAGGTT-GATTC-TGCCT-GAC-GTG-GACGCTTGTTTTAAGGATTTAGCCATGCAT-GTCTA-------GCG--AAGC------TTCGGTGG---AGCG-GCGA-ACGG-CTCAG-TAAT-ACA---GT-TATGA-TCTACTC-AC-AC-AGCCA------A-------TG-GATAACCACGG-T-AA-CCTGTGG-CTAACACAA--CGGAAATATGTC-------------------------------------------------------------------------------------------------------------------ATTGGTGAAACAGGACA-----TTGAT--GGTGATTGAGTTTCTGGCCTATC-AGC-TAGTGAAGGTAGGGTA-AGGGCCTACCTTGGCGATGACGGGTAACGGGGGATCAGGGTTTGATTCC-G--GAGAAGGAGC-CTGAG-AGATGGCTGCTACGTCCAAGGATGGC---AGCAGGCGCGAAAATTACCCAATCTCCAT----TTGGAGGAGGTAGTGAC-GAAACGT-ATGC--------------------------------GAGAG---------AGGGC-AGAGCAAATATCT-GCCCGAGAGCGACT---GGAGGGCAAG-TCTGGTG-CCAGCA-GCCGCGGTAA-TTCCAGCT-CCAGTAGCGTCCATG--TG-TGTTGCTGCAGTTAAAACGTCCGTAGTC--GT--G----------------------------------------------------------------------------------------------------------------------------TGAGGCGCTTATGAACATTCATAAGTGT--CA-------------------------------------------------------------------------------------------CTGTCCTGTGGGTAA------------------------ATGTGACGT------------------------ATCAAACGTCACC-TGTCCACAGCAGCA-------------------------------------------------------------------------------------------------------TACAC---------------------AGC---------AGGAGCA-G-TTGAGGGCGATGGTATTCCTGTGCGAGAGGTGAAAT-TCAATGACCACT-GGAGGACCGACAGAAG-CG-AAAGCGTTCG-TCATGGATGTTT-CCGATGATCAAGGACGTA-AGCCGGAGT-ATCGAAGG-CGATT--AGAAACC-GTCGTAGTTC-CG-GC-CGTAAACGATGCCGACCCACAGGGAT--T-CAA--------------------------------------------------------GTCTTTGT--GTGGAGAAATT--AG-AGTTTATGGGCTCT-GGGGATAGTATA-GG-CGCAAGCCCG-AAACTT-TAA--GAAATTGACGGAAGG-ACACCA-CAAGGAGTGGAGTATGCGGGT---TAATTTGACTCAACGCGGGACAACTTACCAG-GGCCTGAT-GGAGGTGCGAAGTAAACATTAT-----------CGTG-TTTGCTGATTCT-CCAGCG-AGTG-----GTGCAT-GGCCGTTCCCAACACGTGGGGTGACCTGTCTG------------------------------------------GCTAA-TT-CCG-ATAACGCGTGAGA--CC-CTCGTG-------------------------------------------------------------------------CCGTGCAAATGGCAGACGATCACCGAC-GAGGTGAAGGAAGCAGGGGGCGAT-AACA-GGTCCGTGATG-CCCTTAGATGTTCTGGGCTTCACGCGT------------AC-TACATTGCGCAG--GGTTTA--CTTAAGCG-----------------------------------------------------------------AAAC-CTGCGCG----------AGGTCGGGATAGACA------------GTTGTAA--ATCTGTCTTGAACGAGGAATTCCTAGTAAC---------AGC-GAGTCACTAACT-TGTTGTGAATG-CG-TCCCTGTCCTTT---GT-ACACA-CCGCCCGTCGTTAT-CTAAGA-TGGATGTG-GGGAT-GAAGAGAAC------------------------------------------------------------------------------------------------------------------------------------------------------TTTGTTTTTTGAATCTCTGCAACTAGATTGGATACAAG-TCGTAACAAGGTAACC-----------------------------------
>AY090069_Polydispyrenia_simulii
CACCAGGTT-GATTC-TGCCT-GAC-GTG-GACGCTTGTTTTAAGGATTTAGCCATGCAT-GTCTA-------GCG--AAGC------GTAAGTGG---AGCG-GCGA-ACGG-CTCAG-TAAT-ACA---GT-TATGA-TCTATTC-AT-GC-AGCAA------G-------GG-GATAACCACGG-T-AA-CCTGTGG-CTAAGACGA--CGGAGATATGCG-------------------------------------------------------------------------------------------------------------------GGCACTGAGGTGTAGCA-----TTGCT--TGTGACTGAGTTTCTGGCCTATC-AGC-TAGTGAAGGTAGGGTA-AGGGCCTACCTTGGCGATGACGGGTAACGGGGGATCAGGGTTTGATTCC-G--GAGAAGGAGC-CTGAG-AGATGGCTGCTACGTCCAAGGATGGC---AGCAGGCGCGAAAATTACCCAATCTCCCA----TGGGAGGAGGTAGTGAC-GAAACGT-ATGC--------------------------------GAGAG---------AGAGC-AGTGTAAACGCCT-GCTCGAGAGCGACT---GGAGGGCAAG-TCTGGTG-CCAGCA-GCCGCGGTAA-TTCCAGCT-CCAGTAGCGTCCATG--TG-TGTTGCTGCAGTTAAAACGTCCGTAGTC--GT--G----------------------------------------------------------------------------------------------------------------------------TGAGAGTTTTACGAAT-GTCGTAGGGCG--CA-------------------------------------------------------------------------------------------CTGTCCTGTGGGTAA------------------------CTGTGTCAC------------------------ATCAAACGTCACG-GAGCCACAGCAGCG-------------------------------------------------------------------------------------------------------AGCAC---------------------AGC---------AGGAGCA-G-TTGAGGGCGATGGTATTCCTGTGCGAGAGGTGAAAT-TCGATGACCACT-GGAGGACCGACAGAAG-CG-AAAGCGTTCG-TCATGGATGTTT-CCGATGATCAAGGACGTA-AGCCGGAGT-ATCGAAGG-CGATT--AGAAACC-GTCGTAGTTC-CG-GC-CGTAAACGATGCCGACCCACAGGGAT--G-ACA--------------------------------------------------------GTCCTTGT--GTGGAGAAATT--AG-AGTTTATGGGCTCT-GGGGATAGTACA-GG-CGCAAGCCCG-AAACTT-TAA--GAAATTGACGGAAGG-ACACCA-CAAGGAGTGGAGTATGCGGGT---TAATTTGACTCAACGCGGGACAACTTACCAG-GGCCGGAT-GGAGGCGCGAAGCAAGCATGAC-----------CGTG-CTTGCTGATTCT-CCAGCG-AGTG-----GTGCAT-GGCCGTTCCCAACACGTGGGGTGACCTGTCTG------------------------------------------GCTAA-TT-CCG-ATAACGCGTGAGA--CC-CTCGTG-------------------------------------------------------------------------CCGTGCGAATGGCAGACGATCACCGAC-AAGGTGAGGGAAGCAGGGGGCGAT-AACA-GGTCCGTGATG-CCCTTAGATGTTCTGGGCTTCGCGCGT------------AC-TACATTGTGCAG--GGCTTA--CTGAAGCG-----------------------------------------------------------------AAAC-CTGCACG----------AGGTCGGGACAGACG------------GTTGTAA--ATCCGTCTCGAACGAGGAATTCCTAGTAAC---------AGC-GAGTCACTAACT-TGTTGTGAATG-CG-TCCCTGTCCTTT---GT-ACACA-CCGCCCGTCGTTAT-CTAAGA-TGGATGTG-GGGAT-GAAGAGAAC------------------------------------------------------------------------------------------------------------------------------------------------------ACAGTTTTTTGAATCTCTGCAACTAGATTGGATACAAG-TCGTAACAAGGTAACCAA---------------------------------
>AF492594_Thelohania_contejeani
CACCAGGGT-GATTC-TGCCT-GAC-GTG-GAAGCTATTCTTTAAGATTAAGCCATGCAT-GTGTAGAATGAAGTG--AAGC----CATTAGGTGG---AACA-GCGA-AAAG-CTCAG-TAAT-ACA---AT-CATTA-TTTGGTC-TA-CA-A---G---ATAC-------AG-AATAACCTTGA-T-AA-ATTAAGG-CTAAAGCTATT------------------------------------------------------------------------------------------------------------------------------------------------------------GTAGAATAAGAGATTGACCTATC-AGC-T--AGTATGTAGGGTA-AGGGCCTACGTAGGCGATGACGGGTAACGGGGAATTAGGGTTCTATTCC-G--GAGAAGGAGG-CTGAG-AGATGGCTACTAGGTCTAAGGAGAGC---AGCAGGCGCGAAACTTACCCAATGCTATT--------------TAGTAGT-GTAAAGT------------------------------------------------------------------------GTAGTGAATATTC---TAATGGAGAG-CCTAGTA--AAGCA-ACCATTGTAA-TTTCAGC-----AAATCTATTACG--AG-TATTGCTGCAATTAAAAAGTTCGTAGTT--GA--T-------------------------------------------------------------------------------------------------------------------------------------------------------------------------------------------------------------------------------------------------------------------------------------------------------------------TATTGTAATAATCTTGTGATAAGTATTAAATTA--------------------------------------------------------------------------------------------------------------TGATT---------------------AAT---------GAAAGCC-A-TGGAAGGAAATAGGATTAAATAGGGAGGGGTGAAAT-CTGTAGATCTAT-TTAGGACTAACTGAAG-CG-AAAGCGATTT-TCTATGKGGTAT-TTGACAATCAAGAACGAA-AGCCGGAGT-ATCGAAGA-CGATT--AGAGACC-GTCGTAGTTC-CGCGC-AGTAAACTATGTTATATTATTTGTAGTAT-ATATTACG-AGTATAT-------------------------------------------ATTATGGAT-ATATAGAAATT-AAG-ATATTATGAACTTT-GGGGATAGTACG-AA-CGCAAGTTTT-AAACTT-AAAT-GAAATTGACGGAAGG-ACA-CA-CCAGGAGTGGAGTGTGCGGTT---TAATTTGACTCAACGCGGGMCAACTTACCAT-TTTTAGAA-GTGAATATGAAT-------------------GATATT-TATCATGATTTT-ACTATG-AGTG-----GTGCAT-GGCCGTTAACAATACGTGATGTGAATTTTGAATTTGAATGAGTTATATATGAAAATATATAATTCTGTATTAGTGTTAA-AT-CCA-CCAATGTGTGAGA--CC-CATATA---------------------------------------------------------------------CTAATTTTGA-GTTAGTAGACAGATGATGT--AAATCATAGGAAGGGATGGGCGAT-AACA-GGTCAGTGATG-CCCTTAAATGAAATGGGCGACACGCGC------------AC-TACAATAGAATG--AAGTAT--TA----------------------------------------------------------------------------TTCTAAG----------GAGTTGGGATTATTAA-----------TATGTAA--ATTTAATATGAACAAGGAATTCCTAGTAATATTTTTTTGTGA-GTGTTAACAACG-AGATATGAATA-TG-TCCCTGTCCTTT---GT-ACACA-CCGCCCGTCGTTAT-CTCAGA-TGGATATT-AGGGT-GAAATATTAAT------------------------------------------------------------------------------------------------------------------------------------------------------ATAATAGAGAACTCTAATAACTAAATAAGGTACAAG-TCGTAACAAGGTAACC-----------------------------------
>AY649786_Hamiltosporidium_magnivora
CACCAGGTT-GATTC-TGCCT-GAC-GAG-GATGCTTGTCTCTGGGATTAAGCCATGCAA-GTCTG-------GTG--AAGC------GAAAGTGG---AACT-GCGA-ACGG-CTCAG-TAGA-ACG---GT-GATTA-TTTAATC-GT-GT-A---G----G-A-------AG-GATAACCGCGG-G-AA-ACTGTGG-CTAATAA----------------------------------------------------------------------------------------------------------------------------------------------------------------CACGAGTAAGACGCCGACCCATC-AGT-T--TTATCGTACGGTA-AGGGCGTACGATGGCTTTAACGGGT-ACGGGGGATCAGGGTTTGATTCC-G--GAGAGGGAGC-CTGAG-AAACGGCTACCAGGTCTAAGGACAGC---AGCAGGCGCGAAACTTGCCCAAT----------TGGAGAGAGGCAGTTAT-GAGACGT-ATAT---------------------------------TTTG---------TAACC-GGGGTAGAATACC----GGTGATTGACT---GGAGGGCAAG-TCTGGTG-CCAGCA-GCCGCGGTAA-TTCCAGCT-CCAGGAGTGTCATAG--TG-CATTGCTGCATTTAAAAGGTCCGTAGTC--AG--T-----------------------------------------------------------------------------------------------------------------------------------------------------------------------------------------------------------------------------------------------------------GTTGACAGGGA---------------------------------------------TG----------CTAGAAGACACTT-TCTTCATGGAGTGTATTGGCA----------------------------------------------------------------------------------------TTCTAGGTTAGCA---------------------TGT---------AGGAGCG-G-AAGAGGGCGACTGTATTGCGTAGCGAGAGGTGAAAG-TTGACGACCTAC-GTAGGACAAACCGAAG-TG-AAAGCTGTCG-TCCAGTACGTTT-CCGGTGATCAAGGACGTA-AGCCGGAGG-AGCAAAGG-TGATT--AGAGACC-CCTGTAGTTC-CG-GC-CGTAAACTATGCCAACTGGGTGTTAC--G-T----------------------------------------------------------AGTGGTACC-CACGAGAAATC---A-AGTATATGGGCTAT-GGGGATAGTACG-AT-CGCAAGATTG-AAACTT-GAA--GAAATTGACGGAAGG-ACACCA-CCAGGAGTGGAGTGTGCGGCT---TAATTTGACTCAACGCGGGACAACTTACCAG-GGCCAGTT-GTATGACGAATC--------------------------TATGATGAGTAC--GACTA-AGTG-----GTGCAT-GGCCGTTCACAACATGTGAGGTGACTT-TTAG------------------------------------------GTTTA-TT-GCT-GTAATGTGTGAGA--CC-CTCAGC---------------------------------------------------------------------------------TACGGCGACTGGGGACTAT-AAGTTTCAGGAAGGAGGGGGCTAT-AACA-GGTCTGTGATG-CCCTTAGATGTTCTGGGCTGCACGCGC------------AC-TACAATGTTATT--TCTAGG------------------------------------------------------TATATTG----TAAAGA-T--AAAG-AATAACT----------CGGTTGGGATTGCGT------------TCTGTAA--TGGACGCATGAACCAGGAATTCCTAGTAGT---------CGC-GTGTCACTAACG-GGCGACGACTG-CG-TCCCTGTTCTTT---GT-ACACA-CCGCCCGTCGTTAT-CTAAGA-TGGTGCTA-TGTTC-GAAGAGGGT----------------------------------------------------------------------------------------------------------------------------------------------------T---TTCCTTCTGAGGACGTAGGATTAGATTGGATACAAG-TCGTAACAAGGTTGCTGTAGGAGAACCTG------CAGCAGGATCAGTGAT
>AF025685_Amblyospora_connecticus
CACCAGGTT-GATTC-TGCCT-GAC-GTG-GACGCTAGCCTTGAAGATTAAGCCATGCAA-GCTT--------GTG--AATATTATATA----TGA---AACA-GTGA-ACGG-CTCAG-TATA-ACA---CG-TC-TA-TCTACCC-CA-TA-T---T------A-------TT-TATAACCACGG-G-AA-ACTGTGG-CTAAGTA----------------------------------------------------------------------------------------------------------------------------------------------------------------TTAGGATGAGGATGTGACCTATC-AGC-T--TGACGGTACGGTA-AGTGCGTACCGTGGCTATAACGGGTAACGGGGAATATGGGTTTTATTCC-G--GAGAGGGAGC-CTGAG-AGATGGCTGCCACGTCCAAGGACGGC---AGCAGGCGCGAAACTTACCCAATG---------AACATTGAGGTAGTTAC-GAGGCGT-ATTA---------------------------TTAGTGTATA---------TGGTG-TGTATAAACAGCA---CACCGAAGTACT---GGAGGGCAAG-TCTGGTG-CCAGCA-GCCGCGGTAA-TACCAGCT-CCAGTAGCGTCTGTG--TT-TATTGCTGCGGTTAAAATGTGCGTAGTC--TG--G-------------------------------------------------------------------------------------------------------------------------------------------------------T--TA-------------------------------------------------------------------------------------------GTGGTCTGG-AGTAA---AT-------------------CTTTTGT--------------------------ATCTAACAACAGG-GTATTCTAGAGACT-------------------------------------------------------------------------------------------------------TATAC---------------------CTT---------GAGACAG-G-GAAGAGGCGATGATATTTGGTAGCGAGAGGTGAAAA-TCGATGACCTAC-CAAGGAGCACCGGAGG-CG-AAAGCGATCG-CCGAGAACTGTT-CTGACGATCAAGCGCGTG-AGCAGGAGT-ATCGAAGA-GGATT--AGAGACC-CACGTAGTTCCTT-GC-AGTCAACGATGCCAACGCTGTGGTGG--T-ATTT-------------------------------------------------------ACCATTGCA-GAGGCGAAAGC---T-AGTGTATGGGCTCC-GGGGATAGTACG-GA-CGCAAGTTTG-AAACTT-GAA--GAAATTGACGGAAGG-ACACCA-CAAGGAGTGGAGTGTGCGGGT---TAATTTGACTCAACGCGGGAAAACTTACCCG-GGCAGGCA-ATTGTCGAGGGA------------------AGCTATT-GTAGCTGATGAT-ATTGCG-CGTG-----GTGCAT-GGCCGTTCTTAACACGTGGAGTGATCTGTCTG------------------------------------------GTCAA-AT-CTG-ATAACGCGTGAGA--GG-TGAGTG---------------------------------------------GT-TGC-------------------------TTTTGTGACTAGACGGTGTCTG-T-AAAGACAAGGAAGCGACACCCAAT-AACA-GGTCTGTGATG-CCCGTAGATGTCCGGGGCTCCACGCGC------------AC-TACAATGGGTGG--TAGTAT--TAG-TA-AAGT--------------------------------------------------------------GTAG-CTAGCCG----------TAGTTGGGATTGACA------------TATGTAA--TTATGTCATGAACGTGGAATTCCTAGTAGT---------TGG-TAGTCACTAACG-ACTAACGAATG-TG-TCCCTGTTCTTT---GT-ACACA-CCGCCCGTCGTTAT-CTAAGA-TGGAAGTG-CGGGT-GAAGATGCGAGCAGTCAGGTGATGGGG-----------------------------------------ATAAGTGTTTGTGAG-----------------------------------------TAATGAATGCTTGGAACTGTTGCTGGTAAATGATTGTGAGTGTAAGAACCCGTGCAGCTAAATTGGATGTAAG-TCGTAACAAGGTAACC-----------------------------------
>AY090045_Amblyospora_khaliulini
CACCAGGTT-GATTC-TGCCT-GAC-GTG-GACGCTTGCCTCGAAGATTAAGCCATGCAA-GTCT--------GTG--AATCTTTATAG----AGA---AACA-GTGA-ACGG-CTCAG-TATA-ACA---CG-TC-TA-TCTACCC-AT-CG-TG--T------G-------AA-CATAACCATGG-T-AA-ACTATGG-CTAAATT----------------------------------------------------------------------------------------------------------------------------------------------------------------GATGGATGAGGATGTGACCTATC-AGC-T--TGACGGTACGGTA-AGTGCGTACCGAGGCGATAACGGGTAACGGGGAATATGGGTTTTATTCC-G--GAGAGGGAGC-CTGAG-AGATGGCTGCCACGTCCAAGGACGGC---AGCAGGCGCGAAACTTACCCAATG---------AACATTGAGGTAGTTAC-GAGGCGT-AGCA-----------------------------TTTATATG---------TGGTA-TGTTTAAATAGCA---TATCGAAGTATT---GGAGGGCAAG-TCTGGTG-CCAGCA-GCCGCGGTAA-TACCAGCT-CCAATAGCGTCTGTG--TT-TATTGCTGNGGTTAAAACGTGCGTAGTC--TG--G-------------------------------------------------------------------------------------------------------------------------------------------------------T--TA-------------------------------------------------------------------------------------------ATGGCCTGA-AGGTA---AC-------------------ATGCATT--------------------------TTCATAGTGTAGG-ATATTTCAGGAACT-------------------------------------------------------------------------------------------------------TATGC---------------------CTT---------GAGANAG-G-GAAGGGGTAATGTTATTTGGTAGCGAGAGGTGACAA-TCGATGACCTAC-CAAGGAGCGACAGAGG-CG-AAAGCGATTA-CCAATAACTGAT-CTGACGATCAAGCACGTG-AGCAGGAGT-ATCGAAGA-GGATT--AGAGACC-CACGTAGTTCCTT-GC-AGTCAACGATGCCAACGCTGTGGTGA--T-ACTT-------------------------------------------------------GTCATTGCA-GAGGCGAAAGC---T-AGTGTATGGGCTCC-GGGGATANTACG-GA-CGCAAGTTTG-AAACTT-GAA--GAAATTGACGGAAGG-ACACCA-CAAGGAGTGGAGTGTGCNGGT---TAATTTGACTCAACGCGGGAAAACTTACCCG-GGCAGGCA-ATTGTCGTGAGA------------------AGCTATT-GTAGCTGATGAT-ATTGCG-CGTG-----GTGCAT-GGCCGTTCTTAACACGTGGAGTGATCTGTCTG------------------------------------------GTCAA-AT-CTG-ATAACGCGTGAGA--GG-TGAGTA---------------------------------------------TT-TGG--TTGAGA-------------------GACCAAATAGACGGTGTCTG-T-AAAGACAAGGAAGCGACACCCAAT-AACA-GGTCTGTGATG-CCCGTAGATGTCCGGGGCTCCACGCGC------------AC-TACAATGGATGG--TAGTTT--TTA-TA-AGCG--------------------------------------------------------------GTAA-CCATTCG----------TAGTTGGGATTGACA------------TATGTAA--TTATGTCATGAACGTGGAATTCCTAGTAGT---------TGG-TAGTCACTAACG-ACTAACGAATG-TG-TCCCTGTTCTTT---GT-ACACA-CCGCCCGTCGTTAT-CTAAGA-TGGAAGTG-CGGGT-GAAGATGTGAGTGTAGACCAATGGGAGGAT--------------------------------CAGTATACTTGTGTGAGTTGA---------------------------------------------TTACGCTTGTGTATTGTGACTGTTGTTANGCATGAGCATAAGAACCCGTGCAACTAGATTGGATGTAAG-TCGTAACAAGGTAANCAT---------------------------------
>AY326270_Amblyospora_salinaria
CACCAGGTTGGATTC-TGCCT-GAC-GTG-GACGCTAGCCTCGGGGATTAAGCCATGCAA-GTCT--------GTG--AAGTTTCTTATA---TGA---AACA-GTGT-ACGG-CTCAG-TAAA-ACA---CG-TC-AA-TCTACCC-AC-TT-AT--C------T-------AA-TATAACCACGG-G-AA-ACTGTGG-CTAATAT----------------------------------------------------------------------------------------------------------------------------------------------------------------TGTGGATGAGGGCGTGACCTATC-AGC-T--AGTCGGTACGGTA-AAGGCGTACGGAGGCGATGACGGGTAACGGGGAATATGGGTTTTATTCC-G--GAGAGGGAGC-CTGAG-AGATGGCTACCACGTCCAAGGACGGC---AGCAGGCGCGAAACTTACCCAATG---------AACATTGAGGTAGTTAC-GGGGTGT-GACA------------------------------TTCTATG---------AACCG-TGTCTTAAAAGCA--GGGTTAAGACATT---GGAGGGCAAG-TCTGGTG-CCAGCA-GCCGCGGTAA-TTCCAGCT-CCAATAGCGTCTGTG--TT-TATTGCTGCGGTTAAAACGTGCGTAGTC--TG--G-------------------------------------------------------------------------------------------------------------------------------------------------------T--CT-------------------------------------------------------------------------------------------ATGGCTTGA-GTGTA---AT-------------------CCGTGCT--------------------------TTTCTAGTACGGG-TTATTTCAGGAACC-------------------------------------------------------------------------------------------------------TAGAC---------------------CTT---------GAGACGG-G-GATGTGGTAATGTTATTTGGTAGCGAGAGGTGAAAT-TCGATGACCTAC-CAAGGAGCAACAGAGG-CG-AAAGCGATTA-CCAGGAACCGAT-CTGACGATCAAGCACGTG-AGCAGGATT-ATCGAAGA-GGATT--AGAGACC-CACGTAGTTCCTT-GC-AGTAAACGATGCCTACAGCGTGGTGT--T-TTAT-------------------------------------------------------AGCATTACG-CAAGCGAAAGC---T-AGTGTATGGGCTCC-GGGGATAGTACG-GA-CGCAAGTTTG-AAACTT-GAA--GAAATTGACGGAAGG-ACACCA-CAAGGAGTGGAGTGTGCGGGT---TAATTTGACTCAACGCGGGAAACCTTACCCG-GGCAAGTA-ATAGTCGTGAGA------------------TGTAT---GTGGCAGAAGAC-ATTACG-CGTG-----GTGCAT-GGCCGTTCTTAACACGTGGAGTGATCTGTCTG------------------------------------------GTTAA-AT-CCG-GTAACGTGTGAGA--GG-TTGAGC---------------------------------------------CC-GAT--GAACTAGTTTG--CGAGAGCTA--GCTAGTTGGGGACTGCATGTG-T-GAACATGAGGAAGTAACGCCCGAT-AACA-GGTCTGTGATG-CCCGTAGATGTCCGGGGCTCCACGCGC------------AC-TACAATGAGGTG--AGGTTT--ATC-TT-GTGT--------------------------------------------------------------TTAA-CACCTCG----------TAGTTGGGATTGATG------------CTTGTAA--TAGTGTCATGAACGTGGAATTCCTAGTAGT---------TGG-TAGTCACTAACG-ACCAGCGAATG-CG-TCCCTGTTCTTT---GT-ACACA-CCGCCCGTCGTTAT-CTAAGA-TGGAAGTG-CGGGT-GAAGACACGATGGCAGTAGACTAGGCG---------------------------------------------------------------------------------------------GG----TTAAACCGCTTAGTTTATAGTGTAAAAACGGGCCTTAGTGGAAGAATCCGTGCAGCTAAATTGGATGTAAG-TCGAACCAANGGTAACCATTAGAGGAACTAA--------------------
>AY090049_Amblyospora_stictici
CACCAGGTT-GATTC-TGCCT-GAC-GTG-GACGCTAGCCTCGAAGATTAAGCCATGCAA-GTCT--------GTG--AATATT---------TGG---AACA-GTGA-ACGG-CTCAG-TATA-ACA---CA-TCTTA-TCTACCC-AT-TT-AG--T------G-------AT-AATAACCATGG-T-AA-ACTATGG-CTAATTT----------------------------------------------------------------------------------------------------------------------------------------------------------------AATGGATGAGGATGTGACCTATC-AGC-T--TGTCGGTACGGTA-AGTGCGTACCGAGGCGATAACGGGTAACGGGGAATATGGGTTTTATTCC-G--GAGAGGGAGC-CTGAG-AGATGGCTGCCACGTCCAAGGACGGC---AGCAGGCGCGCAACTTACCCAATG---------AACATTGAGGTAGTTAC-GAGGCGT-ATTT----------------------------ACGGATATA---------TGGGG-TGTATAACTAGCA---TTCCGAAGTACT---GGAGGGCAAG-TCTGGTG-CCAGCA-GCCGCGGTAA-TACCAGCT-CCAGTAGCGTCTGTG--TT-TATTGCTGCGGTTAAAATGTGCGTAGTC--GG--G------------------------------------------------------------------------------------------------------------------------------------------------------TA--GT-------------------------------------------------------------------------------------------GTGGCTTGA-GTTTA---AT-------------------ATGCATT--------------------------TTCATAGTGCAAA-AACTCTCAGGAACT-------------------------------------------------------------------------------------------------------TATAC---------------------CTT---------GAGACAG-G-GAAGAGGCGGTGTTATTTGGTANCGAGAGGTGACAA-TCGATGACCTAC-TGAGGAGCAACANAGG-CG-TAAGCGACTG-CCAAGAACTGAT-CTGACGATCAAGCGCGTG-AGCAGGAGT-ATCGAAGA-GGATT--AGAGACC-CACGTAGTTCCTT-GC-AGTCAACAATGCCAACACTGTGGTGC--T-TATT-------------------------------------------------------TGCATTGCG-GCGGCGAAAGC---T-AGTGTATGGGCTCC-GGGGATAGTACG-GA-CGCAAGTTTG-AAACTT-GAA--GAAATTGACGGAAGG-ACACCA-CAAGGAGTGGAGTGTGCGGGT---TAATTTGACTCAACGCGGGAAAACTTACCCG-GGCAGGCA-GCTGTCGAGAGA------------------AGCTATT-ATAGCTGATGAT-GCTGCG-CGTG-----GTGCAT-GGCCGTTCTTAACACGTGGAGTGATCTGTCTG------------------------------------------GTCAA-AT-CTG-ATAACGCGTGAGA--GG-TGAGTG---------------------------------------------TT-TGT--GTGTTA-------------------GCATAAACAGACGGTGTATG-T-AAATACAAGGAAGCGACACCCAAT-AACA-GGTCTGTGATG-CCCGTAGATGTCCGGGGCTCCACGCGC------------AC-TACAATGGGTGG--TACTTT--TTA-TA-GAGA--------------------------------------------------------------GATA-CCAGTCG----------TAGTTGGGATTGACA------------TATGTAA--TTATGTCATGAACGTGGAATTCCTAGTAGT---------TAG-TAGTCACTAACG-ACTAACGAATG-AG-TCCCTGTTCTTT---GT-ACACA-CCGCCCGTCGTTAT-CTAANA-TGGAAGTG-CGGGT-GAAGATGTGAGTATAGACCTGTGGGGGGAG-----------------------------GATGAGTATATGCATGTGAGTGTG---------------------------------------------------TATATGAATTTGNCCACAGTTANGTATGAGCATAAAAACCCGTGCAGCTANATTGGATGTAAG-TCGTAACAAGGTAACA-----------------------------------
>AF027683_Culicosporella_lunata
CACCAGGTT-GATTC-TGCCT-GAC-GTG-GACACTTGCCTTGAAGAGTAAGCCATGCAA-GCTT--------GTG--AATAAATCC------TGA---AACA-GTGA-ACGG-CTCAG-TAGA-ACA---CA-TTTCA-TCTACCC-AA-GT-----T------A-------AA-AATAACCATGG-G-AA-ACTATGG-CTAAATATAA-------------------------------------------------------------------------------------------------------------------------------------------------------------TTTGGATGAGAGTGTGACCTATC-AGC-T--AGTAGGTACGGTA-AGAGCGTACCTAGGCTATGACGGGTAACGGGGAATCAGAGTTCGATTCC-G--GAGAGGGAGC-CTGAG-AGATGGCTACTACGTCCAAGGATGGC---AGCAGGCGCGAAACTTACCCAATG---------AACATTGAGGTAGTTAC-GAGGCGT-ACCT-------------ATGTAATATAATTATATAGGGATG---------AGGTA-TGATTTCAAATCA--TGCACGACATACT---GGAGGGCAAG-GCTGGTG-CCAGCA-GCTGCGGTAA-TTCCAGCT-CCAGTAGTGTCTATG--TA-AATTGTTGCGGTTAAAACGTGCGTAGTC--TG--A-----------------------------------------------------------------------------------------------------------------------------------------------------TTT--GC-------------------------------------------------------------------------------------------GAGATCTAA-AGTAA---AG-------------------ATGCTTTT-------------------------ATCTAAAAGTAGAATATTTTAGAGATCA-------------------------------------------------------------------------------------------------------AAAAT---------------------CTT---------GAGACAG-A-GGAGAGGTAACGAAATTCGATGGCGAGAGGTGAAAA-TTGATGACCCAT-CGAGGAGAAACAGAGG-CG-AAAGCGGTTA-CCAGAAGCTGTT-CTGACGATCAAGCACGTG-AGCAGGAGT-ATCGAAGG-CGATT--AGACACC-GTCGTAGTTCCTT-GC-AGTAAACGATGCCCACACTGATGTGC--T-TAA--------------------------------------------------------CGCATGTCA-GACGCAAAAGT---T-AAAGTG-AGGCTCC-GGGGATAGTACG-GT-CGCAAGATTG-AAACTT-GAA--GAAATTGACGGAAGG-ACACCA-CCAGGAGTGGAGTGTGCGGGT---TAATTTGACTCAACGCGGGAAAACTTACCAG-TACAGATT-ACTATCGTATGA---------------------AGGA-ATACCTGATGAT-GTAATA-CGTG-----GTGCAT-GGCCGTTCTTAACACGTGAAGTGATTCCTCGT------------------------------------------GTCAA-AT-CAG-CTAACGCGTGAGA--GG-CGAGTC----------------------------------------------------------------------TTATTTTATAAATAAGAGACGGCATAGG-C-AACTATGAGGAAGCAACGCCCAAT-AACA-GGTCCGTGATG-CCCGTAGATGTTCTGGGCTCCACGCGC------------AC-TACAATTATAAA--TACTAT--TTTG---------------------------------------------------------------------TAAT-TTATAAT----------CAGTAGGGATTGTTT------------GTTGTAA--AACTTACATGAACGTGGAATTCCTAGTATA---------TAG-ATGTAAGCAACG-TCTATTGAATATTG-TCCCTGTTCTTT---GT-ACACA-CCGCCCGTCGTTAT-CTAAGA-TGGTTATT-AGGGG-GAAGCTGATATA--------------------------------------------------------------------------------------------------------------------------------------------------TTATATCAGAAGACTTCTGGTAACTAGATTGGATGTAAG-TCGTAACATGGTTGCAGTAGGTGAACCTG------CCGCAGATCAGTAG--
>HM594266_Trichoctosporea_rugosa
CACCAGGTT-GATTC-TGCCT-GAC-GTG-GACGCTTGCCTCGGAGATTAAGCCATGCAA-GTCT--------GTG--AATATTAT-------TGG---AACA-GTGA-ACGG-CTCAG-TATA-ACA---CG-TC-TA-TCTACCC-AC-TT-G---C------A-------TT-AATAACCATGG-G-AA-ACTATGG-CTAATAT----------------------------------------------------------------------------------------------------------------------------------------------------------------TGTGGATGAGGATGTGACCTATC-AGC-T--TGACGGTACGGTA-AGTGCGTACCGAGGCGATAACGGGTAACGGGGAATATGGGTTTTATTCC-G--GAGAGGGAGC-CTGAG-AGATGGCTGCCACGTCCAAGGACGGC---AGCAGGCGCGAAACTTACCCAATG---------AACATTGAGGTAGTTAC-GGGGCGT-ACTT-----------------------------TTTGTATG---------AAGTG-TGTGTAAAAAGCA---TGCCGAAGTACT---GGAGGGCAAG-TCTGGTG-CCAGCA-GCCGCGGTAA-TACCAGCT-CCAGTAGCGTCTGTG--TT-TATTGCTGCGGTTAAAATGTGCGTAGTC--TG--G-------------------------------------------------------------------------------------------------------------------------------------------------------T--TG-------------------------------------------------------------------------------------------CGGGCCTGA-GTCAA---AG-------------------ACGCACT--------------------------TTCGTGGTGTGGA-GGATTTCAGGAACC-------------------------------------------------------------------------------------------------------CAGGC---------------------CTT---------GAGACAG-G-GAAGAGGTGACGATATTTGGTTGTGAGAGGTGAAAA-TCGATGACCTGC-TAAGGAGCGACAGAGG-CG-AAAGCGGTCA-CCAGGAACTGAT-CTGACGATCAAGCACGTG-AGCAGGAGT-ATCGAAGA-GGATT--AGAGACC-CACGTAGTTCCTT-GC-AGTCAACGATGCCAACAGTGTGGTGG----AACA-------------------------------------------------------TCCATTGCG-CGAGCGAAAGC---T-AGTTTGTAGGCTCC-GGGGATAGTACG-GA-CGCAAGTTTG-AAACTT-GAA--GAAATTGACGGAAGG-ACACCA-CAAGGAGTGGAGTGTGCGGGT---TAATTTGACTCAACGCGGGAAAACTTACCCG-GGCAGGCA-ATAGTCTTGAGA------------------TGCT----GATGCAGATGAC-ATTGCG-CGTG-----GTGCAT-GGCCGTTCTTAACACGTGGGGTGACCTGTCTG------------------------------------------GTCAA-AT-CTG-ATAACGCGTGAGA--GG-TGATTA---------------------------------------------GT-CAT--ACGCCAAGT-TTAGCTTTGT-----GTGTGATTAGACGATGTGTG-T-AAGCACAAGGAAGATGCACCCAAT-AACA-GGTCTGTGATG-CCCGTAGATGTCCGGGGCTCCACGCGC------------AC-TACAATGGAAGA--CAGTAA--GTA-TA-GATA--------------------------------------------------------------GTAG-TTTTTCG----------TAGTTGGGATTGACG------------TATGTAA--TTATGTCATGAACTTGGAATTCCTAGTAGT---------TGG-TAGTCATTAACG-ACCGACGAATA-AG-TCCCTGTTCTTT---GT-ACACA-CCGCCCGTCGTTAT-CTAAGA-TGGAAGTG-CGGGT-GAAGATGTGAATTGCTCTGTGCATGCA------------------------------CGTGAGTGAGTGTACAGATTACCGAA-----------------------------------------------------AAGGCTTGCCTTTGAAGTTAGGCATGAGCATAAGAACCCGTGCAGCTAGATTGGATGTAAG-TCGTAACAAGGTAACCA----------------------------------
>AF394526_Gurleya_vavrai
CACCAGGTT-GATTC-TGCCT-GAC-GTG-GACGCTTGCCTTAAAGATTAAGCCATGCAA-GCCA--------GCG--AAGGTAA--------CGG---AGCG-GCGA-ACGG-CTCAG-TAGG-ACA---GG-GT-TA-TCTGACC-AC-CG-A---A------C-------AG-GATAACCGCGG-T-AA-TCTGTGG-CTAATACGTG-------------------------------------------------------------------------------------------------------------------------------------------------------------TGTGGGTGAGACTCTGCCCTATC-AGC-T--TGGGGGTACGGTA-AGTGCGTACCCTTGCGACGACGGGTAACGGGAAATCGGGGTTTGATTCC-G--GAGAGGGAGC-CTGAG-AGATGGCTACCACGTCCAAGGATGGC---AGCAGGCGCGGAAATTACCCACTTGGA------GGACCAGAGGTAGTGAC-GAGGCGT-TTTT---------------------------------AATG---------AGAAT-AGTGTAAAAAGCT-GTTCGAAAGCAACT---GGAGGGCAAG-TCTGGTG-CCAGCA-GCCGCGGTAA-TTCCAGCT-CCAGGAGCGTCTGCG--TG-TGTTGCTGCGGTTAAAGAGTGCGTAGTC--GG--G-------------------------------------------------------------------------------------------------------------------------------------------------------T--TA-------------------------------------------------------------------------------------------TTTGCCAGC-AATAA---AG-------------------GTGCAGT--------------------------CTCTAACTGTATA-TTGTG-CTGGTACT-------------------------------------------------------------------------------------------------------TTGAT---------------------CTA---------GGAACTG-G-ATAAAGGTTATGGTATTCGACAGCGAGGGGTGAAAA-TTAATGACCTGT-TGAGGAGCGACTGATG-CG-AAAGCGGTAA-TCTATGACGGGT-TTGACGATAAAGCGCGTA-GGCAGGAGT-ATCGAAGG-CGATT--AGAGACC-GTCGTAGTTCTTT-GC-AGTAAACGATGCCAACAGGAATGCAA--G-TG----------------------------------------------------------CTGTGTTC-CTAGGGAAACT---G-AGTGTATGGGCTCT-GGGGATAGTACA-GG-CGCAAGCTAG-AAACTT-GAG--GAAATTGACGGAAGG-ACACCA-CAAGGAGTGGAGTGTGCGGGT---TAATTTGACTCAACGCGGGACAACTTACCAG-GGTATGTG-ACATTGAGCGAA-------GAGCATGGATGCGATCTG-TGTTCTGATGAT-GTTACG-TGTG-----GTGCAT-GGCCGTTCTTAACACGTGGGGTGACCTGTCTG------------------------------------------GTTAA-AT-CCG-ATAACGCGTGAGA--CC-CTGGAT------------------------------------------------------------------------------------AATGACGATACTTGAC-AAGAGTAGGGAAGCTCGGGTCGAT-AACA-GGTCTGTGATG-CCCATAGATATTTTGGGCGCCACGCGC------------AC-TACATTGGGGAT--GGTTAC--GT--GA-AACG--------------------------------------------------------------GAAC-ATCCTTT----------CGGTTGGGATTGACG------------TTTGTAA--ATACGTCATGAACTCGGAATTCCTAGTAAT---------TTG-TTGTCATTAACG-ACATATGAATA-TG-TCCCTGTTCTTT---GT-ACACA-CCGCCCGTCGTTAT-CTAAGA-TGAATGTG-CGGAT-GAAGTTGGT------------------------------------------------------------------------------------------------------------------------------------------------------TAGGTCAAAAGAATCCGTGCGATTAGATTGGATACAAG-TCGTAACAAGGTTACTGTAGGAGAACCTGCAGTAGGATCAATAA-------
>AF394527_Larssonia_obtusa
CACCAGGTT-GATTC-TGCCT-GAC-GTG-GACGCTTGCCTCAAGGATTAAGCCATGCAA-GCCA--------GCG--AAGGTAA--------CGG---AGCG-GCGA-ACGG-CTCAG-TAGG-ACA---GG-GA-CA-TCTAACC-AT-TG-T---A------C-------AG-GATAACCGCGG-T-AA-TCTGTGG-CTAATACTGT-------------------------------------------------------------------------------------------------------------------------------------------------------------AGTGGGTGGGACCCTGGCCTATC-AGC-T--TGGCGGTACGGTA-AGTGCGTACCGTGGCGACGACGGGTAGCGGGGAATCGGGGTTTGATTCC-G--GAGAGGGAGC-CTGAG-AGATGGCTGCCACGTCCAAGGACGGC---AGCAGGCGCGGAACTTACCCACTTGGA------GGACCAGAGGTAGTGAC-GAGGCGT-TTTG---------------------------------AATG---------AGAAC-AGTGTAAAAAGCT-GATTGAAAGCTACT---GGAGGGCAAG-TCTGGTG-CCAGCA-GCCGCGGTAA-TTCCAGCT-CCAGGAGCGTCTGTG--TG-TGTTGCTGCGGTTAAAGAGTGCGTAGTC--GG--G-------------------------------------------------------------------------------------------------------------------------------------------------------T--TT-------------------------------------------------------------------------------------------TTTGCCAGC-AATAA---AG-------------------GTGCGGT--------------------------CTTCAACTGTGCA-TTGTG-CTGGTACT-------------------------------------------------------------------------------------------------------TAAAT---------------------CTA---------GGGACCG-G-AGAAGGGCAATGATA-TCAACAGCGAGGGGTGAAAA-CTGATGACCTGT-AGAGGAGCGACTGAGG-CG-AAAGCGGTTG-TCCGGGACGGGT-TCGACGATCAAGCGCGTG-AGCAGGAGG-ATCGAAGG-CGATT--AGAGACC-GTCGTAGTTC-CT-GC-AGTAAACGATGCCAACGGGATTGCAA--G-CT----------------------------------------------------------ATGTGATT-CAAGGGAAACC---G-AGTGTATGGGCTCC-GGGGATAGTACG-GG-CGCAAGCCAA-AAACTT-GAA--GAAATTGACGGAAGG-ACACCA-CAAGGAGTGGAGTGTGCGGGT---TAATTTGACTCAACGCGGGACAACTTACCGG-GGCAGGCA-GTATTTTGTGAA-------GGGCATAGTTAAGGTCTA-TGTTCTGATGAT-GCTGCG-CGTG-----GTGCAT-GGCCGTTCTTAACACGTGGGGTGACCTGTCTG------------------------------------------GTTAA-AT-CCG-ATAACGCGTGAGA--CC-CTGGAT------------------------------------------------------------------------------------GATGACGATGCTCGAT-GAGAGTAGGGAAGCTCGGGTCGAT-AACA-GGTCTGTGATG-CCCGTAGATGTCCCGGGCGCCACGCGC------------AC-TACAGTGGGAGA--GGTTAC--GT--GA-AACG--------------------------------------------------------------GAGC-TCTCTTG----------CGGTTGGGATTGACG------------TTTGTAA--ATATGTCATGAACGCGGAATTCCTAGTAGC---------GTG-CCGTCACTAACG-GCAGGCGAATG-AG-TCCCTGTTCTTT---GT-ACACA-CCGCCCGTCGTTAT-CTAAGA-TGGATGTG-CGGAT-GAAGTTGGC------------------------------------------------------------------------------------------------------------------------------------------------------TAGGCCAAAAGAATCCGTGCCACTAGATTGGATACAAG-TCGTAACAAGGTTGCAGTAGGTGAACCTGCCGCAGGATCAATAA-------
>KX832080_Lanatospora_costata
CACCAGGTT-GATTC-TGCCT-GAC-GTG-GACGCTTGCCTTAAGGATTAAGCCATGCAA-GCCA--------GCG--AAGGATA--------CGG---AGCG-GTAA-ACGG-CTCAG-TAGG-ACA---GG-GA-CA-TCTGACC-AC-GG-GT--T------G-------AG-GATAACCACGG-T-AA-TCTGTGG-CTAATACGAG-------------------------------------------------------------------------------------------------------------------------------------------------------------CGTGGGTGAGTCTCTGGCCTATC-AGC-T--AGGCGGTACGGTA-AGGGCGTACCGCGGCAACGACGGGTAGCGGGGAATCGGGGTTTGATTCC-G--GAGAGGGAGC-CTGAG-AGATGGCTGCCACGTCCAAGGACGGC---AGCAGGCGCGGAAGTTACCCACTTGGA------GGACCAGAGGTAGTGAC-GAGGCGT-GACG----------------------------------ATG---------AGGCC-AGAGCAAAGATCT-GGCTGAAGGCAACT---GGAGGGCAAG-TCTGGTG-CCAGCA-GCCGCGGTAA-TTCCAGCT-CCAGGAGCGTCTGTG--TG-AGTTGCTGCGGTTAAAGCGTGCGTAGTC--TG--A-------------------------------------------------------------------------------------------------------------------------------------------------------T--GA-------------------------------------------------------------------------------------------TTCGCCAGC-AGGAA---AT-------------------GTGCGGT--------------------------CTCGGGCCGTGCA-GGGTG-TTGGAACG-------------------------------------------------------------------------------------------------------AAAGT---------------------CTA---------GAGACCG-G-GGCGGGGCAATGGTATTCGGCAGCGAGGGGTGAAAA-CCGATGACCTGT-TGAGGAGCGACCGAGG-CG-TAAGCGGTTG-TCCGGAACGGGT-CTGACGATCAAGCGCGTG-AGCGGGAGG-ATCGAAGG-CGATT--AGAGACC-GTCGTAGTTC-CT-GC-AGTAAACGATGCCGACCGGGGTGCAC--G-CG----------------------------------------------------------GTGTGCCC-TACGGGAAACC---G-AGTGTATGGGCTCC-GGGGATAGTACA-GG-CGCAAGCCGG-AAACTC-GAA--GAAATTGACGGAAGG-ACACCA-CAAGGAGTGGAGTGTGCGGGT---TAATTTGACTCAACGCGGGACAACTTACCGG-GGCAGGTG-GTTTTGTGTGAG-------GGAGTATGAAAAGACTTT-ACTACCGATAGA-ACCACG-CGTG-----GTGCAT-GGCCGTTCTTAACACGTGGGGTGACCTGTCTG------------------------------------------GTTAA-AT-CCG-ATAACGCGTGAGA--CC-CTGGAT--------------------------------------------------------------------------------A----GTGACGGGACCTGAC-GAAGGTTAGGAGGCGCGGGTCGAT-AACA-GGTCTGTGATG-CCCGTAGATGTTCCGGGCGCCACGCGC------------AC-TACAGTGGGGGA--GGGTGC--GT--GA-GACA--------------------------------------------------------------GCGC-TCCCCTG----------CGGTGGGGATCGACG------------TTTGTAA--ATACGTTGTGAACGCGGAATTCCTAGTAGC---------GTG-CTGTCACTAACG-GCAGGTGAATG-AG-TCCCTGTTCTTT---GT-ACACA-CCGCCCGTCGCTAT-CTAAGA-TGGATGTG-CGGAT-GAAGGCGGC------------------------------------------------------------------------------------------------------------------------------------------------------TCGGCCGCAAGAATCCGTGCGACTAGATTGGATACAAG-TCGTAACAAGGTTGCAGTAGGTGAACCTGCCGCAGGATCAGTAA-------
>AY090067_Hazardia_milleri
CACCAGGTT-GATTC-TGCCT-GAC-GTG-GACGCTAGCCTTAAGGATTAAGCCATGCAA-GCCA--------GCG--AAGGTAA--------CGG---AGCG-GCGA-ACGG-CTCAG-TAGG-ACA---GG-AA-AA-TCTGGCC-AC-GT-A---G------G-------AG-GATAACCGCGG-T-AA-GCTGCGG-CTAAGACGAT-------------------------------------------------------------------------------------------------------------------------------------------------------------CGTGGGTGAGTTCCTGGCCTATC-AGC-T--AGGCGGTACGGTA-AGTGCGTACCGCGGCGACGACGGGTAACGGGGAATCGGGGTTTGATTCC-G--GAGAGGGAGC-CTGAG-AGATGGCTGCCACGTCCAAGGACGGC---AGCAGGCGCGAAACTTACCCACTTGGA------GGACCAGAGGTAGTGAC-GAGGCGT-GAAC----------------------------------ATG---------AGGTC-AGTGCAAATAGCT-GGCCGAAAGCGACT---GGAGGGCAAG-TCTGGTG-CCAGCA-GCCGCGGTAA-TTCCAGCT-CCAGGAGCGTCTGTG--TG-CGTTGCTGCGGTTAAAGCGTGCGTAGTC--GG--G-------------------------------------------------------------------------------------------------------------------------------------------------------C--GG-------------------------------------------------------------------------------------------TTAGCCAGC-ATCAA---AG-------------------GCGCGGT--------------------------CTCAGGCCGTGCA-TCGTG-CTGGAACT-------------------------------------------------------------------------------------------------------TACGC---------------------CTA---------GGGACCG-G-AGCGGGGCAATGGTATTCGGCAGCGAGGGGTGAAAA-CCGATGACCTGT-CGAGGAGCGACAGAGG-CG-CAGGCGGTTG-TCCAGGACGGGT-CCGACGATCAAGCGCGTG-AGCAGGAGT-ATCGAAGG-CGATT--AGAGACC-GTCGTAGTTC-CT-GC-AGTAAACGATGCCGACGGGGGCGCAG--G-AG----------------------------------------------------------CTGTGCCC-CAAGGGAAACC---G-AGTGTATGGGCTCC-GGGGATAGTACG-GG-CGCAAGCCGG-AAACTT-GAA--GAAATTGACGGAAGG-ACACCA-CAAGGAGTGGAGTGTGCGGGT---TAATTTGACTCAACGCGGGGCAACTTACCGG-GGCAGGCA-ACATTGTGAGGA-------GGGGCGCGATAAGATCGT-GCTCCTGAGGAT-GTTGCG-CGTG-----GTGCAT-GGCCGTTCTTAACACGTGGGGTGACCTGTCTG------------------------------------------GTTAA-AT-CCG-ATAACGCGTGAGA--CC-CTGGAT------------------------------------------------------------------------------------AGTGACGGTGCTCGAT-GAGAGTAAGGAAGCGCGGGTCGAT-AACA-GGTCTGTGATG-CCCGTAGATGTCCCGGGCGCCACGCGC------------AC-TACAGTGGGGGA--GGTTAC--GT--GA-GACG--------------------------------------------------------------GTTC-TCCCCTG----------CGGTGGGGATCGGCG------------CTTGTAA--GTGCGCCGTGAACGCGGAATTCCTAGTAGC---------GTG-CTGTCACCAACG-GCAGGCGAATG-CG-TCCCTGTTCTTT---GT-ACACA-CCGCCCGTCGTTAT-CTAAGA-TGGATGTG-CGGAT-GAAGGCGCT------------------------------------------------------------------------------------------------------------------------------------------------------TAGGGCGCAAGAATCCGTGCCACTAGATTGGATACAAG-TCGTAACAAGGTAACCA----------------------------------
>AF027682_Parathelohania_anophelis
CACCAGGTT-GATTC-TGCCT-GAC-GTG-GATGCTCGCCTTAAAGACTAAGCCATGCAA-GTTT--------GCG--AG-------------CTG---AGCA-GCGA-ACGG-CTCAG-TAAA-ACA---GG-GC-AC-TCTAACG-CA-CG-G---A------A-------GA-GATAACCACGG-G-AA-ACTGTGG-CTGAGAA----------------------------------------------------------------------------------------------------------------------------------------------------------------GTGCGATGAGGCTCTGACCTATT-AGT-T--TGTCGGTACGGTA-AGTGCGTACGGAGACGATGATGGGTAACGGGGGAT-CAAGTCCGATTCC-G--GAGAGGGAGC-CTGAG-AGATGGCTGCCACGTCCAAGGACGGC---AGCAGGCGCGCAACTTACCCAATG---------AGGATTGAGGTAGTGAC-GAGGCGT-AGAT---------------------------------TGTG---------AGTTG-AGAGTAAAGAACT-TAACGAGAGCGACT---GGAGGGCAAG-TCTGGTG-CCAGCA-GCCGCGGTAA-TTCCAGCT-CCAGGGGCGTATGTG--TG-TGTTGCTGCGGTTAAAAAGCGCGTAGTT--TG--T-------------------------------------------------------------------------------------------------------------------------------------------------------G--GT-------------------------------------------------------------------------------------------GTAGCGGGT-CGTTG---TG-------------------GGGCGAG--------------------------ATCAATGCGTTCT-GTGTGACTTATGCT-------------------------------------------------------------------------------------------------------CATTG---------------------CTA---------GGGAGCG-C-GAGACGCCGGTGGTATTCGGTAGCGAGGGGTGAAAA-CTGCAGACCTAC-CGAGGAGCGACAGAGG-CG-TAAGCGGCCG-GCGAGTGCGGAT-CCGACGATCAAGCGCGTG-GGCAGGAGT-ATCGAAGA-CGATT--AGAGACC-GTCGTAGTTC-CT-GC-AGTAAACGATGCCGACATGGTTGAAT--A------------------------------------------------------------GAATTGACC-AAAGGGAAACT---G-AGTGTACGGGCTCC-GGGGAGAGTACG-GG-CGCAAGCCAG-AAACTT-GAA--GAAATTGACGGAAGG-ACACCA-CCAGGCGTGGAGTGTGCGGGT---TAATTTGACTCAACGCGGGGCAACTTACCCG-GGCCGCAG-CCTCTTGAGAGG------------------------A-AA--CCGATGGG-GC--CT-CGTG-----GTGCAT-GGCCGTTCTCAACGCGAGGGGTGACCA-CTGA------------------------------------------GTTAG-TT-CTG-GCAAGCCGTGAGG--CC-CCTGTA-------------------------------------------------------------------------------CTTTTGTAGACGGCGGACGGC-AAGTCCGAGGAAGCGAGGGCGTAT-AACA-GGTCTGTGATG-CCCGCAGATGTCCGGGGCTCCACGCGC------------AC-TACAATAGCAAA--TGGTAG--ACGAGAG------------------------------------------------------------------TAAG-TTTGTTG----------TGGTTGGGATTGACG------------CTTGTAA--ATGCGTCATGAACGAGGAATGCCTAGTAGT---------TGT-CTGTCAGCAGCG-GACAACGAATA-AG-TCCCTGTTCTTT---GT-ACACA-CCGCCCGTCGTTAT-CTAAGA-TGGCGGTG-CGGAT-GAAG-CTGC------------------------------------------------------------------------------------------------------------------------------------------------------TACGTGGCAAGAATCCGTGCTGCTAGATTGGATACAAG-TCGTAACATGGTTGCAGTAGGTGAACCTGCCGCAGATCAAGCT--------
>AKIJ01000013_Nematocida_ausubeli
CACCAGGTT-GATTC-TGCCT-GAC-ATA-GACACTGGTCTTTCAGACTAAGCCATGCAT-GACG-----------------GGCACACGGAAGGA---AGCG-TCGG-AGAG-CTCAG-GGAC-GCA---GT-TTTGA-CCGGCTT-GG-AG-A---ACACGG-G-------CG-GACATCCGAGG-A-AA-CCTTCGG-CCAAGACGA--CGCACGGCGGGG-------------------------------------------------------------------------------------------GGCA--TCCACGGAGAAGCAGGACGCCAGAGCA-GCGCAGG-----GCGCA--GCCAAACGGGAGACTGTCCTATT-AGC-T--AGTGGGTCGGGTC-AGGGCCAACCCAGGCGACGATGGGT-ACGAGGGATGAGGGTTTGGTCTC-G--GAGAACGGGT-GTGAG-AGGCAGCCCGTAGATCCAAGGATCGC---AGCAGGCGCGGAACTTGCTCACTTCCCA-----GGGGGAGAAGCAGTGAG-GAGACAT-ACGG-------------------------------AGAAAG---------AGCGC-GCGAGAAAAGAGCGGGCGAGAAGCAATT---GGAGGGCAAG-CCTGGTG-CCAGCA-GCCGCGGTAA-TTCCAGCT-TCAAGGGTGTCTGTG--GT-GTGTGTTGTATTTAAAAGGTCCGTAGTC--GG--G------------------------------------------------------------------------------------------------------------------GG-AG---------------------------------------------------------------------------------------------------------------------------------ACGGCCGT-GGGGA---AA-------------------GCAGGC---------------AG----------TTCAAGAG------------GAGCGCGATGC-ACG----------GAAGGAGCG-----------------------------------------------------------------------------AAGTC---------------------AAG---------AGGGGCG-GCGCGAGGGCGGGAAGATTTGGCAGCCAGAGGTGAAAT-TCAAAGACTTGC-CGAGGATGGACAGAGG-CG-AAGGCGCCTG-CCAGGGACGCTT-TCATTGATCAGGGACGAA-GGCCGGAGA-AGCGAAGA-TGATT--AGAGACC-GTTGTAGTTC-CG-GC-GGTAAACGATGCCAACACGGGGGCGT--G-CGCGCAGGGG-CGAG--------------------------------------------CAGGTGCCC-GGAGAGAAATC---G-AGTGCGAGGGCTAT-AGGGGAAGTATT-GC-CGCAAGGTTG-GAACTT-AAAC-GAAATTGACGGATTA-ACA-CA-CAAGGAGTGGGGCGTGCGGCT---TAATTAGACTCAACACTAGGCAGCTTACCAG-CGGAGGAG-TCCGGGAGGATC------------------------G-GGGCGAGATTCG-GGCGAG-AGTG-----GTGCAT-GGCCGCTGTTAGCACGTGGGGTGACCTGTCTG------------------------------------------GTTGA-AT-CCG-ATAACGTGCGCGA--TC-CGCGTG-----------------------------------------------------------TGCTTTGCAG-------GGCAGAGGACAGACGGCCGGCG---GGTAGCCGGAGGAGGGCGGGCGAT-AGCA-GGTCTGTGATG-CCCTTGGAAGCGCTGGGCTGCACGCGC------------GT-CACAGTGCGCGC--AGGAAG--GA---GTGCCGAG--AGGC--------------------------------------------GCAGGA----GGAG---CGGCG----------CGCAGGGGATGCCCG------------TGCGGAA--CCGCGGGCTGAACACGGAATTTCCAGTACC---------CGC-GGGTCACCAGCC-CGCGGAGACAG-CG-TCCCTGTTTTTT---GT-ACACA-CCGCCCGTCGCTAT-CTGAGA-TGGGTGCG-CGCGG-CAAGCGCGT--------------------------------------------------------------------------------------------------------------------------------------------------------GCGCGCGTGAGCTGCTGTGCCTAGATTGGATAAAAG-TCGTAACAAGGTTTCCGTAGGAGAACCTG------CGGAAGGATCAATA--
>LTDL01000035_Nematocida_displodere
CACCAGGTT-GATTC-TGCCT-GAC-ATG-GACGCTGGTCTTGAGGATTAAGCCATGCAC-GTTG-----------------GGCACGCGAGAGCA---AGCA-GCGA-ACGG-CTCAG-TAAA-GCA---GT-CTGGA-CCGACTT-GG-CA-G---AAAGGG-G-------CG-GACAACCGAGG-A-AA-CCTTCGG-CCAAGACGG--CGAACGGAAGGG-------------------------------------------------------------------------------------------GGCG--GCCACGGGGAAGCAGGACGCCAGAGCG-GCGCAGC-----GCGCA--GCCAAACGGGAGACTGGCCCATC-AGC-T--GGAAGGTAGGGTA-CGGGCCTACCTTGGCGACGACGGGAGACGGGGAATAGGGGKTTGGTTCC-G--GAGAAGGAGG-CTGAG-AGACGGCTCCTAGATCCAAGGATCGC---AGCAGGCGCGAAAATTGCTCACTTCCCC-----GGGGGAGAAGCAGCGAG-GAGACGT-ACGG-------------------------------CGGAAG---------GGCGC-GGGGCAACGCAGCGCGCGA-AAGCGACT---GGAGGGCAAG-TCTGGTG-CCAGCA-GCCGCGGTAA-TTCCAGCT-CCAGAAGGGTCTGTG--GC-AGTTGCTGCAGTTAAAAGGTCCGCAGTC--GG--G------------------------------------------------------------------------------------------------------------------CA-GG---------------------------------------------------------------------------------------------------------------------------------GCGCCCGT-GGGGA---AA-------------------GCAGGC---------------GG----------CTCAAAGG-------------GAGACGGAGC-ACG----------GGACAAG---------------------------------------------------------------------------------------------------------GGN---------NNNNNNN-N-NNNNNNNNNNNNNNNNNNNNNNNNNNNNNNNNNNNN-NNNNNGACTTGC-CGAGGACGGACAGAGG-CG-AAGGCGCCTG-CCAGGGATGCTT-TCATTGATCAGGGACGAA-GGCCGGAGG-ATCGAAGA-CGATT--AGAGACC-GTTGTAGTTC-CG-GC-GGTAAACGGTGCCGACAGGGGCGTCT--G-CGGCGCAGGC-GGCG--------------------------------------------GGGGCGCCCCGAAGAGAAATC-AAG-AGTGCGCGGGCTCT-GGGGAAAGTATA-GT-CGCAAGACGG-AAACTT-AAAG-GAAATTGACGGAAGG-ACACCA-CCAGGAGTGGAGCATGCGGCT---TAATTTGACTCAACACGGGGCAGCTTACCGG-CGGGGGAT-GTCGAGGGG-------------------------------------------------------------------------------------------------------------------------------------------------------------------------------------------------------------------------------------------------------------------NNNNNNNNNNNNNNN---NNNNNNNNNNNNNNNNNNNNNNNN-NNNN-NNNNNNNGATG-CCCTTTGAAGCGCCGGGCTGCACGCGT------------GC-TACAATGCGGCC--AGGAGG--GCT--GCGCCGAG--AGGC--------------------------------------------GCGAGC----GGAG-CGGGCCG----------CGCGGGGGATGCCCG------------CCTGGGA--GCGCGGGCTGAACACGGAATTCCCAGTACC---------CGC-GGGTCACCAGCC-CGCGGAGACAG-CG-TCCCTGTCCTTT---GT-ACACA-CCGCCCGTCGCTAT-CTGAGA-TGGGTGCG-CGCGG-CGAGCGCGA--------------------------------------------------------------------------------------------------------------------------------------------------------GCGCGCGGGAGCCAGCGTAGCTAGATTGGATAAAAG-TCGTAACAAGGTTTCCGTAGGAGAACCTG------CGGAAGGATCAGTT--
>LTDK01000184_Nematocida_ironsii
CACCAGGTT-GATTC-TGCCT-GAC-ATA-GACACTGGTCTTTCAGACTAAGCCATGCAT-GACG-----------------AGCACACGGAAGGA---AGCG-TCAG-AGAG-CTCAG-GGAC-GCA---GT-TTTGA-CCGGCTT-GG-AG-A---ACAGGG-G-------CG-GACATCCGAGG-A-AA-CCTTCGG-CCAAGACGA--CGCAGGGCGGGG-------------------------------------------------------------------------------------------GGCA--TCCACGGAGAAGCAGGACGCCAGAGCA-GCGCAGG-----GCGCA--GCCAAACGGGAGACTGTCCTATT-AGC-T--TGTGGGTGGGGTC-AGGGCCTACCCAGGCGACGATGGGT-ACGAGGGATGAGGGTTTTGTCTC-G--GAGAACGGGT-GTGAG-AAGCAGCCCGTAGATCCAAGGATCGC---AGCAGGCGCGGAACTTGCTCACTTCCCA-----GGGGGAGAAGCAGTGAG-GAGACAT-ACGG-------------------------------AGAAAG---------AGCCC-GCGACAAAAGAGCGGGCGAGAAGCAATT---GGAGGGCAAG-ACTGGTG-CCAGCA-GCCGCGGTAA-TACCAGCT-TCAAAAGTGTCTGTG--GT-GTGTGTTGTATTTAAAAGGTCCGCAGTC--GG--G------------------------------------------------------------------------------------------------------------------GG-AG---------------------------------------------------------------------------------------------------------------------------------ATGGCCGT-GGGGA---AA-------------------GCAGGC---------------TG----------TTCAAGGG------------GAGCGCGATGC-ACG----------GAAGGAGCG-----------------------------------------------------------------------------AAGTC---------------------AAG---------AGGGGCG-GAGCGAGGGCGGGAAGATTTGGCAGCCAGAGGTGAAAT-TCAAAGACTTGC-CGAGGATGGACAGAGG-CG-AAGGCGCCTG-CCAGGGACGCTT-TCATTGATCAGGGACGAA-GGCCGGAGA-AGCGAAGA-TGATT--AGAGACC-GTTGTAGTTC-CG-GC-GGTAAACGATGCCAACACGGGGGCGT--G-CGCGCGGGGG-CGAG--------------------------------------------CAGGTGGCC-GGAGAGAAATC---G-AGTGCGAGGGCTAT-AGGGGAAGTATT-GC-CGCAAGGTTG-GAACTT-AAAC-GAAATTGACGGATTA-ACA-CA-CAAGGAGTGGGGCGTGCGGCT---TAATTAGACTCAACACTAGGCAGCTTACCAG-CGGGGGAG-CCCGGCGGGATC------------------------G-GCGCGAGATTCG-GGCGAG-AGTG-----GTGCAT-GGCCGCTGTTAATTCGTGGACTGATTTGTCTG------------------------------------------GTTGA-AT-CCG-ATAACGGATGCGA--TC-CGCGTG-----------------------------------------------------------TGCTTTGTGAT-AAAACAGCAGAGGACAGACGGCCGGCG---GGCAGCCGGAGGAGGGCGGGCGAT-AGCA-GGTCTGTGATG-CCCTTGGAAGCGCTGGGCTGCACGCGC------------GT-CACAGTGCGCGC--AGGAAG--GA---GTGCCGAG--AGGC--------------------------------------------GCAGGA----GGAG---CGGCG----------CGCAGGGGATGCCCG------------TGCGGAA--CCGCGGGCTGAACACGGAATTTCCAGTACC---------CGC-GGGTCACCAGCC-CGCGGAGACAG-GG-TCCCTGTTTTTT---GT-ACACA-CCGCCCGTCGCTAT-CTGAGA-TGGGTGCG-CGCGG-CAAGCGCGG--------------------------------------------------------------------------------------------------------------------------------------------------------GGGCGCGTGAGCTGCTGTGCCTAGATTGGATAAAAG-TCGTAACAAGGTTTCCGTAGGAGAACCTG------CGGAAGGATCAATA--
>AEOO01000054_Nematocida_parisii
CACCAGGTT-GATTC-TGCCT-GAC-ATA-GACACTGGTCTTTCAGACTAAGCCATGCAT-GACG-----------------AGCACACGGAAGGA---AGCG-TCAG-AGAG-CTCAG-GGAC-GCA---GT-TTTGA-CCGGCTT-GG-AG-A---ACAGGG-G-------CG-GACATCCGAGG-A-AA-CCTTCGG-CCAAGACGA--CGCAGGGCGGGG-------------------------------------------------------------------------------------------GGCA--TCCACGGAGAAGCAGGACGCCAGAGCA-GCGCAGG-----GCGCA--GCCAAACGGGAGACTGTCCTATT-AGC-T--TGTGGGTGGGGTC-AGGGCCTACCCAGGCGACGATGGGT-ACGAGGGATGAGGGTTTTGTCTC-G--GAGAACGGGT-GTGAG-AAGCAGCCCGTAGATCCAAGGATCGC---AGCAGGCGCGGAACTTGCTCACTTCCCA-----GGGGGAGAAGCAGTGAG-GAGACAT-ACGG-------------------------------AGAAAG---------AGCCC-GCGACAAAAGAGCGGGCGAGAAGCAATT---GGAGGGCAAG-ACTGGTG-CCAGCA-GCCGCGGTAA-TACCAGCT-TCAAAAGTGTCTGTG--GT-GTGTGTTGTATTTAAAAGGTCCGCAGTC--GG--G------------------------------------------------------------------------------------------------------------------GG-AG---------------------------------------------------------------------------------------------------------------------------------ATGGCCGT-GGGGA---AA-------------------GCAGGC---------------TG----------TTCAAGGG------------GAGCGCGATGC-ACG----------GAAGGAGCG-----------------------------------------------------------------------------AAGTC---------------------AAG---------AGGGGCG-GAGCGAGGGCGGGAAGATTTGGCAGCCAGAGGTGAAAT-TCAAAGACTTGC-CGAGGATGGACAGAGG-CG-AAGGCGCCTG-CCAGGGACGCTT-TCATTGATCAGGGACGAA-GGCCGGAGA-AGCGAAGA-TGATT--AGAGACC-GTTGTAGTTC-CG-GC-GGTAAACGATGCCAACACGGGGGCGT--G-CGCGCGGGGG-CGAG--------------------------------------------CAGGTGGCC-GGAGAGAAATC---G-AGTGCGAGGGCTAT-AGGGGAAGTATT-GC-CGCAAGGTTG-GAACTT-AAAC-GAAATTGACGGATTA-ACA-CA-CAAGGAGTGGGGCGTGCGGCT---TAATTAGACTCAACACTAGGCAGCTTACCAG-CGGGGGAG-CCCGGCGGGATC------------------------G-GCGCGAGATTCG-GGCGAG-AGTG-----GTGCAT-GGCCGCTGTTAATTCGTGGACTGATTTGTCTG------------------------------------------GTTGA-AT-CCG-ATAACGGATGCGA--TC-CGCGTG-----------------------------------------------------------TGCTTTGTGATAAAAACAGCAGAGGACAGACGGCCGGCG---GGCAGCCGGAGGAGGGCGGGCGAT-AGCA-GGTCTGTGATG-CCCTTGGAAGCGCTGGGCTGCACGCGC------------GT-CACAGTGCGCGC--AGGAAG--GA---GTGCCGAG--AGGC--------------------------------------------GCAGGA----GGAG---CGGCG----------CGCAGGGGATGCCCG------------TGCGGAA--CCGCGGGCTGAACACGGAATTTCCAGTACC---------CGC-GGGTCACCAGCC-CGCGGAGACAG-GG-TCCCTGTTTTTT---GT-ACACA-CCGCCCGTCGCTAT-CTGAGA-TGGGTGCG-CGCGG-CAAGCGCGG--------------------------------------------------------------------------------------------------------------------------------------------------------GGGCGCGTGAGCTGCTGTGCCTAGATTGGATAAAAG-TCGTAACAAGGTTTCCGTAGGAGAACCTG------CGGAAGGATCAATA--
>FJ865222_Antonospora_psocopterae
CACCAGGTT-GATTC-TGCCT-GGC-GTG-TGCGCTAGTCTTGGGGACTTAGCCATGCAA-GCTG--------GCG--AAGC-------AGAGCGG---AGCG-GCGG-ACGG-CTCAG-TAGG-ACA---GG-GATAA-TTCACCC-GC-AG-C---AGGAAG-A-------GG-GATAACCGCGG-C-AA-GCTGCGG-CTAAGACAT--GGACAGGCTGAG------------------------------------------------------------------------------------------------------CCGCGGGGAGGCGCGGGCAGCGGA----GA-----GCGGC--TGCGGCGAAGTCACTGGCCTATC-AGC-T--GGTAGGTAGGGTA-AAGGCCTACCTAGGCGACGACGGGTGACGGGGGGTGAGAGCCCGGTACC-G--GAGAGGGAGC-CTGAG-AAACAGCTCCCACGTCCAAGGACGGC---AGCAGGCGCGGAACTTGCCCAATCCCTG-----CGGGGGGAGGCAGCTAC-AAGACGT-GGGG----------------------------AGGCCCCGT---------GACGC-ACGGCAAAGGAGT----GCGGGGCGACT---GGAGGGCAAG-TCTGGTG-CCAGCA-GCCGCGGTAA-TTCCAGCT-CCAGGAGCGCACATG--TG-TGTTGCTGCAGTTAAAACGTCCGTAGTC--GG--C------------------------------------------------------------------------------------------------------------------------------------------------------CT--GG-------------------------------------------------------------------------------------------CGGGGCAGC-GAGGA---AA-------------------GTGCTG---------------TG----------CTCAAGGCGGCGG-GCAGCGCGGGACCC-------------------------------------------------------------------------------------------------------GGGGC---------------------GAG---------AGGAACG-G-ACGACGGGCGCGGGATCCGGGGGCGAGAGGTGAAAA-TCGGGGACCCTC-TGGGGACGAGCGGAAG-CG-AAGGCGGCGC-CCGGGGACGTGT-CCGTTGATCAAGGACGAA-GGCCGGAGG-ATCAAAGA-TGATT--AGATACC-GTCGTAGTTC-CG-GC-AGTAAACGATGCCGACGGGGCGAGGC--C-TGCG-------------------------------------------------------GGCTGTGTC-CGGGAGAAATT--GG-AGTGTTTGGGCTCT-GGGGATAGTACG-GT-CGCAAGACAG-AAACTT-AAA--GAAATTGACGGAAGG-ACACCA-CAAGGAGTGGAGTGTGCGGCT---TAATTTGACTCAACGCGGGGCAGCTTACCAG--GCCGCAT-GCGCGGGAGATTGGCGGCGGG------------GCGC-CTCCGAGATTGC-GCAGGG-AGTG-----GTGCAT-GGCCGTTTGCAACACGTGGGGTGACCTGTCTG------------------------------------------GTTAA-TT-CCG-ACAACGCGTGAGG--CC-TGGGGC--------------------------------------------------------------------------GCAGGG-CTGTGCGACGGGCTGCGGC-AAGCGGCAGGAGGG--CAGGCGAT-AACA-GGTCAGTGATG-CCCTCAGATGCTCTGGGCTGCACGCGC------------AC-TACAATGGCGGG--GCGAGA---CGGCGTGCCGAG--AGGT--------------------------------------------GCGAGGG---AAGC-CTGGCTG----------CAGCGGGGATGGGTG------------CCTGGAA--GGGTGCCCTGAACGAGGAATTCCTAGTAGC---------CGC-GGGTCACCAAGC-CGCGGCGAATG-TG-TCCCTGTTCTTT---GT-ACACA-CCGCCCGTCACTAC-CTAAGA-TGGATGTG-CAGGC-GAGGTGGCTGGCG----------------------------------------------------------------------------------------------------------------------------------------------------AGGCAGCCGAGCCTGTGCAACTAGATAAGGTATAAG-TCGTAACAAGGTAACCA----------------------------------
>AF024655_Antonospora_scoticae
CACCAGGTT-GATTC-TGCCT-GAC-GTG-TGTGCTAGTCTTGGGGACTTAGCCATGCAA-GCTA--------GCG--AAGC-------GGAGCGG---AGCG-GCGG-ACGG-CTCAG-TAGG-ACG---GC-GATAA-TTCACCC-GC-GG-C---A-GAAG-A-------GG-GATAACCGCGG-C-AA-GCTGCGG-CTAAGACAA--GGG-AGGCTGTG------------------------------------------------------------------------------------------------------TTGCGGGGAGGCGCACGCAGCGGACAC---------------GGCGGCGAAGATGCCGACCTATC-AGC-T--AGTAGGTAGGGTA-AGGGCCTACCTAGGCGACGACGGGTGACGGGGGGTGAGAGCCTGATACC-G--GAGAGGGAGC-CTGAG-AAACAGCTCCCACGTCCAAGGACGGC---AGCAGGCGCGAAACTTGCCCAATCCCTA-----CGGGGGGAGGCAGCTAC-AAGACGT-GGGG----------------------------AAGCCCCGG---------AAAGC-ACGGCAAAGGAGT----GCGTAGCGACT---GGAGGGCAAG-TCTGGTG-CCAGCA-GCCGCGGTAA-TTCCAGCT-CCAGGAGCGCACATG--TG-TGTTGCTGCAGTTAAAACGTCCGTAGTC--GG--C------------------------------------------------------------------------------------------------------------------------------------------------------CA--TG-------------------------------------------------------------------------------------------AGGGGCAGT-GAGGA---AA-------------------GGGCTG---------------TG----------CTCAAGGCGGTGT-GCAGCGCGGGACCC-------------------------------------------------------------------------------------------------------GGGGC---------------------GAG---------AGGAACG-G-ACGACGGGCGCGGGATCTGGGGGCGAGAGGTGAAAA-TCGGGGACCCTC-TGGGGACGAGCGGAAG-CG-AAGGCGGCGC-CCGAGGACGTGT-CCGTTGATCAAGGACGAA-GGCCGGAGG-ATCAAAGA-TGATT--AGAGACC-GTCGTAGTTC-CG-GC-AGTAAACGATGCCAACGGGGCGAAGC--C-AAGG-------------------------------------------------------GGCTGTGTC-CGGGAGAAATT--GG-AGTGTTTAGGCTCT-GGGGATAGTACG-GT-CGCAAGACAG-AAACTT-AAA--GAAATTGACGGAAGG-ACACCA-CAAGGAGTGGAGTGTGCGGCT---TAATTTGACTCAACGCGGGGCAGCTTACCAG-TGCCGCAT-GCGCGGGAGATTGGCGGCGGA------------GCGC-CCCCGAGATTGC-GCAGGG-AGTG-----GTGCAT-GGCCGTTTGCAACACGTGGGGTGACCTGTCTG------------------------------------------GTTGA-TT-CCG-ACAACGCGTGAGG--CC-TAGGGC--------------------------------------------------------------------------GCAGGG-CTGTGCGACGGGCCGCGGC-AAGCGGCAGGAAGG--GAGGCGAT-AACA-GGTCAGTGATG-CCCTCAGATGCACTGGGCTGCACGCGC------------AC-TACAATGGCGGG--GCGAGA---CGGAGTGCCGAG--AGGT--------------------------------------------GCGAAGG---AGGC-CTGGCTG----------CAGCGGGGATGGGTG------------CCTGGAA--GGGCGCCCTGAACGAGGAATTCCTAGTAGC---------CGC-GGGTCACCAAGC-CGCGGCGAATG-TG-TCCCTGTTCTTT---GT-ACACA-CCGCCCGTCACTAC-CTAAGA-TGGATGTG-CAGGC-GAGGTGGCTGGAGGGA-------------------------------------------------------------------------------------------------------------------------------------------------AGGCAGCCGAGCCGGTGCAACTAGATAAGGTATAAG-TCGTAACAAGGCTACGGTTGA------------------------------
>AY376351_Paranosema_locustae
CACCAGGTT-GATTC-TGCCT-GAC-GTG-TGCGCTAGTCTTGGGGACTTAGCCATGCAA-GCCA--------GCG--AAGC-------GGCGCGG---AGCG-GCGG-ACGG-CTCAG-TAGG-ACG---GC-GATAA-TCCACCC-GC-AG-C---AGAGAC-A-------AG-GATAACCGCGG-C-AA-GCTGCGG-CTAAGACAT--GGACAGGCTGCG------------------------------------------------------------------------------------------------------GCGCGGGGAGGCGCGGGCAGCGGACAGGGA-----GCGGC--TGCGGCGGAGTTGCTGGCCCATC-AGC-T--GGTAGGTAGGGTA-AGGGCCTACCTAGGCGACGACGGGTGACGGGGGGTGAGAGCCCGGAACC-G--GAGAGGGAGC-CTGAG-AAACAGCTCCCACGTCCAAGGACGGC---AGCAGGCGCGGAACTTGCCCAATCCCG------GCGGGGGAGGCAGCCAC-AAGACGT-GGGG-----------------------------G--CCCGG---------AACGC-ACGGCAAAGGAGT----GCGGGGCGACT---GGAGGGCAAG-TCTGGTG-CCAGCA-GCCGCGGTAA-TTCCAGCT-CCAGGAGCGCACATG--AG-TGTTGCTGCAGTTAAAACGTCCGTAGTC--GG--C------------------------------------------------------------------------------------------------------------------------------------------------------CC--GG-------------------------------------------------------------------------------------------GCGCGCTGT-GAGGA---AA-------------------CCGCGG---------------GG----------CCCAAGGCGGCGG-GCAGCACGGGAGCG-------------------------------------------------------------------------------------------------------GGGGC---------------------GAC---------AGGAACG-G-ACAACGGCCGCGGGATCCGGGGGCGAGAGGTGAAAA-TCGGGGACCCCG-CGGGGACGGGCGGAAG-CG-AAGGCGGCGG-CCGGGGACGTGT-CCGTTGATCAAGGACGAA-GGCCGGAGG-ATCAAAGA-TGATT--AGATACC-GTCGTAGTTC-CG-GC-AGTAAACGATGCCGACGGGGCGAGGC--C-AGGG-------------------------------------------------------GGCTGTGTC-CGGGAGAAATT--GG-AGTGTTTGGGCTCT-GGGGATAGTACG-GT-CGCAAGACAG-AAACTT-AAA--GAAATTGACGGAAGG-ACACCA-CAAGGAGTGGAGTGTGCGGCT---TAATTTGACTCAACGCGGGGCAGCTTACCAG-GGCCGGAT-GCGCGGGAGATTGGCGGCGGA------------GCGC-CCCCGAGATTGC-GCAGGG-AGTG-----GTGCAT-GGCCGTTTGCAACACGTGGGGTGACCTGTCTG------------------------------------------GTTGA-TT-CCG-ACAACGCGTGAGG--CC-TGGGGT-----------------------------------------------------------------------GCAGCAGGGGCTGTGCGACGGGCGGCGGC-AAGCTGCAGGAGGG--CAGGCGAA-AACA-GGTCAGTGATG-CCCTCAGATGCTCTGGGCTGCACGCGC------------AC-TACAATGGCGCG--GCGAGC---GGGAGTGCCGGG--AGGC--------------------------------------------GCGGGCG---AGGC-CGTGGCG----------CAGCAGGGATGGGGG------------CCTGGAA--GGGTGCCCTGAACGAGGAATTCCTAGTAGC---------CGC-GGGTCACCAAGC-CGCGGCGAATG-AG-TCCCTGTTCTTT---GT-ACACA-CCGCCCGTCACTAC-CTAAGA-TGGATGTG-CAGGC-GAGGAGGCTGGGC----------------------------------------------------------------------------------------------------------------------------------------------------AGGCACCCGAGCCTGTGCAACTAGATAAGGTATAAG-TCGTAACAAGGCTGCAGTAGGTGAACCTG------CGGCAGGATCACTA--
>AY958070_Nadelspora_canceri
CACCAGGTT-GATTC-TGCCT-GAC-GGG-GAAGCTAGTTTCACAGATTCAGCCATGCAA-GTAGT-------ATG-----------------TAT---GTAT-ACAC-AAGG-CTCAG-TATC-GAG---TA-TA-GC-TTTGCTC-TC-CA-A---G------A-------TGTGATACTTTCAG-G-AA-ACAGAAA-ATAAAGCAT---------------------------------------------------------------------------------------------------------------------------CTATCTTCTAGAGTA-TTTTAGA-----GGAGA--GGAGAAGAAGCGACTCACCTATC-AGT-T--AGTAGGTATGGTA-AGGGCATACCTAGACGAAGACGGGT-ACGGGGAAGGCAACTTCGATTCC-G--GAGAGGGCGCATTTAG-AGATGGCGACCAGTTCTAAGGAGTGC---AGCAGGCTCGAAACTTACCGAATTAT-------AGATTAGAGGTAGTGAT-GAAACGT-----------------------------------TTATATA-------GAAATAC-TTGGTAAAGCAAG----TATTAACAACT---GGAGGGTAAG-TCTGGTG-CCAGCA-GCCGCGGTAA-TACCAGCT-CCAGGAGCTTCTTCG--AT---ATGTTGCGGTTAAAACGTCCGTAGTC--GC--G-----------------------------------------------------------------------------------------------------------------GCT-TG---------------------------------------------------------------------------------------------------------------------------------GGACTGAC-CTGTA------------------------ATCTATT--------------TG----------GTCAAC--------------AGATAGATAGGGGCA----------GTAGCA--------------------------------------------------------------------------------AGCTG---------------------GAA---------AAGAGCA-A-TTTGGTGTCAGCTAATGGTATGGGGAGGGGTGAAGT-CTGAGGATCCAT-GCAGGAGGAGCAAAGG-CG-AAAGCACTGA-CAAAGATTGATT-CTGTTGATCAAGGACAGA-GGCTAGAGG-ATCGAATA-CGATT--AGATACC-GTAGTAGTTC-TA-GC-AGTGACCGATGATGATTTTG---------------------------------------------------------------------CTTATGGCA-ATAGAGAAATC--AA-AATA---GATCTCC-GGGGGGAGTACA-TG-CGCAAGCAAG-AAACTT-AAA--GAAATTGACGGAAGA-CTACCA-CAAGGTGTGGATTGTTCGGCT---TAATTTGACTCAACGCGGGAAAACTTACCAA-GCTTATTT-GTTCAACGAGTA------------------------T-TTATATTAGAGC--AAAAT-GGTG-----GTGCAT-GGCCGTTCCTAACAGATGGAGTGATTT-TGTG------------------------------------------ATTAA-CT-TCC-ATAATCTGTGTAA--TC-TCAGAA-------------------------------------------------------------------------------------TAGCTTGTTC---------GAAAGAACAATTCGAGGCAAG-AACA-GGTCAGTGATG-TCCTTTGATAGCTTGGGCCGCACGCGC------------AA-TACAATGTTTTA--TGTAGT---------------------------------------------------------AAGA----TATAGA-T--AAAA-AATAGAA----------CATGAGGGATTGAGG------------GCTGAAA--AGCACTCATGAACACGGAATAGCTAGTAAT---------CGTCAGTTCAATATAC-GGCGATGAATA-TG-TCCCTGTTCTTT---GT-ACACA-CCGCCCGTCGTTAT-CGAAGA-TGGAGTGA-TTTTT-GAGTCAATTA-------------------------------------------------------------------------------------------------------------------------------------------------------TAATTGGCGAATGAGTCATTCTAAATCCGGTACAAG-TCGTAACAAGGTAACCAA---------------------------------
>AJ252959_Perezia_nelsoni
CACCAGGTT-GATTC-TGCCT-GAC-GTA-GACGCTAGTTTCACAGATTGATCCATGCAA-TTTT--------AGG--GAACCATA-----TGGGG---ACCG-GAGA-AAGG-CTCAG-TAAC-GGG---TA-TCT-A-TTTGCTC-TC-GG-A---T----G-G-------TG-AATAACCTCAG-G-AA-ACGGAGG-CTAAAA----------------------------------------------------------------------------------------------------------------------------------------------------------GCCGG--GGAGATTAAGGGACCAGGTCATC-AGT-T--AGTAGGTAGGGTA-AGGGCCTACCTAGACGWAGACGACT-ACGGGGAAGACGATTTCTATTCC-G--GAGAGGGAGC-CTGAG-AGATGGCTACCAGGTCTAAGGACTGC---AGCAGGCGCGCAAATTACCGAAGGCCGG-----AGTGGTGCGGTAGTGAT-GAAACGT-ANAT---------------------------------ATTG---------AGAGG-CGGGTAAAGGACG----CTTTAGCAACT---GGAGGTCTAG-TCTGGTG-CCAGCA-TCCGCGGTAA-TACCAGCT-CCAGGAGCGTCTACG--AT-GATTGCTGCGATTAAAACGTTCGTAGTC--TG--G-----------------------------------------------------------------------------------------------------------------GGG-CT---------------------------------------------------------------------------------------------------------------------------------ATATTTTT-CTGTA------------------------ATGGGCC--------------TG----------CTTGAGGGGCGCG-GAAG-AAGGATACTGG-----------------------------------------------------------------------------------------------------CTGAT---------------------TGA---------AGGAGCG-A-CCGGGGGCCGGCTTATTATGTGACGAGGGGTGAAAT-CTGAAGACTCAT-GTAGGAGGAGCAAGGG-CG-AAAGCACTGG-CCAAGGGCGTAT-CTGTTGATCAAGGACGTA-GGCTCGATG-TTCGAATA-CGATT--AGATACC-GTAGTAGTTC-GA-GC-AGTTAACGATGCCGACTGTGCGACAC--G-GA---------------------------------------------------------TGTGTTGTG-CGCGAGAAATT-------GAGTAGGGCTTT-GGGGAGAGTACG-CG-CGCAAGCGAT-AAATTT-AAAC-GAAATTGACGGAAGA-ATATCA-CAGGGAGTGGAGTGTGCGGCTTTCTAATTTGACTCAACGCGGGAAAGCTTACCAG-GCCCGAGA-GCCGTATGAGTG------------------------A-GTACACGATAGG-CTTGAG-AGTG-----GTGCAT-GGCCGTTATCGACGAGTGGAGTGATCT-TTTG------------------------------------------GTTAA-TT-CCG-GTAATTTGTGATC--TC-CCTTTG----------------------------------------------------------------------------------------ATGGGCGCT----GTAAGGCGCATGTGACGGGATAAG-AACA-GGTCAGTGATG-CCCTTAGACGGTCTGGGCTGCACGCGC------------AC-TACAGTATTGCT--TTTAGA-----------------------------------------------------------TGGTATGTTAGA-T--GGAA-TGGGCAA----------TATAAGGGATTGTGC------------GCTGGAA--TGCGCGCATGAACGTGGAATTGCTAGTAAT---------CGCAGGCTCAGTAGGA-TGCGAAGAATG-TG-TCACTGTTCTTT---GT-ACACA-CCGCCCGTCGTTAT-CGAAGA-CGTTGTTG-GTAAT-GAGGGAAT----------------------------------------------------------------------------------------------------------------------------------------------------CT---GAATGACCGAATTATCAATGATGGATCTGGTACAAG-TCGTAACAAGGCAACTGTAGGAGAACCAG------CAGCAGGATCATAA--
>KX364284_Hyperspora_aquatica
CACCAGGTT-GATTC-TGCCT-GAC-GTG-GACGCTAGTCTCTTAGATTTAGCCATGCAA-GTGTAA------GCG--AACAA--------GAGGG---AGCT-GCGG-ACTG-CTCAG-TAAC-AGG---CG-ATTAA-TTTGATC-TC-TA-C---A----A-A-------CG-GACAAACTCGG-G-AA-ACGGAGT-GTAATACGT--AAGAGAAGAATC--------------------------------------------------------TTTC---------------------------------------AATAAAAAGGATTCTTTTTTAGTTT--GAAAAA-----ACGGT--AGAGAATAAGACGCCAGCCTATC-AGT-T--AGTAAGTAGGGTA-AGGGCCTATTTAGACGAAGACGGGT-ACGGGGAATTAGGGTTTGATTCC-G--GAGAGGGAGC-CTGAG-AGACGGCTACCAGGTCCAAGGACGGC---AGCAGGCGCGAAAATTACCGAAGCTCGA-----AACGAGGCGGTAGTAAA-GAGACGT-AATA--------------------------------AATTA---------ATACA-AGGGTAAAAAACT----TGTTAATAACT---GGAGGTCAAG-TCTGGTG-CCAGCA-TCCGCGGTAA-TACCAGCT-CCAGGGGTGTCTATG--AT-GATTGCTGCGATTAAAAGGTCCGTAGTC--GA--A-----------------------------------------------------------------------------------------------------------------TTT-AG---------------------------------------------------------------------------------------------------------------------------------ATAATTGT-TTGTA------------------------ATATGTT--------------TG----------TTAAAAGGATAGA-GAGA-ACAATTACC-------------------------------------------------------------------------------------------------------TAAAT---------------------GAA---------AGGAATA-G-CAAGGGGCTAGTTAATCGAGTAACGAGAGGTGAAAT-TTGATGACTTAC-TCGGGAGAAACAGAGG-CG-AAAGCGCTAG-TCAAGTGTAAAT-CCTATGATCAAGGACGTA-GGCTGGAGT-ATCGAACA-CGATT--AGATACC-GTAGTAGTTC-CA-GC-AGTAAACTATGCCTACGCCACCGAAT--ATA----------------------------------------------------------AGTTTGGTG-GACGAGAAATC-----AAGAGTAGGGCTTT-GGGGAGAGTACA-CG-CGCAAGCGAT-AAATTT-AAAG-GAAATTGACGGAAGA-ACACCA-CAAGGAGTGGAGTGTGCGGCT---TAATTTGACTCAACGCGGGACAGCTTACCAG-ACCCGAGG-ACCATACGAGTG------------------------A-ATACACGATAGG-TTTAAG-AGTG-----GTGCAT-GGCCGTTATCGACGAGTGAAGTGATTT-TATG------------------------------------------GTTAA-AT-CCG-ACAAGTCGTGAGA--CC-CTAAAA------------------------------------------------------------------------------------TAATACAGGTA---TG-AAAATACAGGAAGGATAGGACAAG-AACA-GGTCAGTGATG-CCCTTAGATGGTTTGGGCTGCACGCGC------------AC-TACAGTGGTTAT--AATAAA------------------------------------------------AAATATGAAAAA-----TTAGTA-T--ATAA-ATATAAT----------CGAGAGGGATTGAGC------------ACTGCAA--AGTGCCCATGAACGAGGAATTGCTAGTAAT---------CGTAGGCTCAGTAAGA-TACGATGAATA-TG-TCCCTGTTCTTT---GT-ACACA-CCGCCCGTCGTTAT-CGAAGA-TGGAGTTT-TGCCC-GAACGAGC----------------------------------------------------------------------------------------------------------------------------------------------------TT---TAGCGAGTGAGTGTATGATTCTAGATCTGATACAAG-TCGTAACAAGGCAGCTGTAGGAGAACCTG------TAGCTGGATCAAAT--
>KF537632_Dictyocoela_diporeiae
CACCAGGTT-GATTC-TGCCT-GAC-GTG-GACGCTAGTCTCACAGATTTAGCCATGCAT-GTGTAA------GCG--AAGC-GTA--A--CGTGG---AGCG-GTGA-AAGG-CTCAG-TAAC-GGG---CG-ATTTA-TTTGATC-TC-CT-G---G----G-A-------TG-GACAACACCGG-G-AA-ACTGGTG-GGAAAACAT--CTAAGTTGCGGT--------------------------------------------------------TCT----------------------------------AT--TGATCGTGATGTAAACC-----------TATGTGG-----GTGCA--GGAGAGTAAGATGCCATCCTATC-AGT-T--AGTAAGTAGGGTA-AGGGCCTACTTAGACGAAGACGGGT-ACGGGGAATGAGGGTTTGATTCC-G--GAGAGGGAGC-CTGAG-AGATGGCTACCAGGACCAAGGTCAGC---AGCAGGCGCGAAAATTATCGAAGCCCACC----ATTGGGGCGATAGTGAG-GAGACGT-GTAT---------------------------------AACG---------AAATA-CGGGTAAAGAACG----TATGTATAACT---GGAGGTCAAG-TCTGGTG-CCAGCA-TCCGCGGTAA-TTCCAGCT-CCAGGGGTGTCTATG--AT-GATTGCTGCGATTAAAAAGTCCGTAGTC--AA--G-----------------------------------------------------------------------------------------------------------------CTG-AC---------------------------------------------------------------------------------------------------------------------------------TGACTAAC-CTGTA------------------------ATGTGGT--------------TG----------ATTAAAAGACGAG-AAGG-GTTAGGA-AAGC----------------------------------------------------------------------------------------------------AGAGG---------------------ATT---------AGGAGCG-A-CCGAGGGCTAGAGTATTGAATGGCGAGAGGTGAAAT-TTGATGACCCAT-TCAGGAGTGACAAAGG-CG-AAGGCACTAG-TCAAGGGCGAAT-CCGATGATCAAGGACGTA-GGCTAGAGG-TTCGAAAA-CGATT--AGAGACC-GGAGTAGTTC-TA-GC-AGTAAACTATGCCGACGCCGTGGTAT--G-T-------TT-TTTAA-------------------------------------------TGTATTGCG-GAAGAGAAATC-------AAGTAAGGCTTT-GGGGAGAGTACG-CG-CGCAAGCGAT-AAATTT-AAAG-GAAATTGACGGAGGA-ACACCA-CAAGGAGTGGAGTGTGTGGCT---TAATTTGACTCAACGCGGGACAGCTTACCAG-GCCCGATA-ATCGTACGAGCG-----------------------TA-GTACGCGATAGG-TTAAAG-AGTG-----GTGCAT-GGCTGCTATCGACAGTTGGGGTGACCT-TAGG------------------------------------------GTTAA-TT-CCG-GCAAGTAGTGAGA--CC-CCTGCT-----------------------------------ATTAAAT-------------------------------------------AGGACAGGTATTTTT-AAAATACAGGAAGGAAGGGACAAG-AGCA-GGTCGGTGATG-CCCTTAGATGGCCTGGGCTGCACGCGC------------AC-TACAGTGGTCAT--TATAAT-------------------------------------------------GAG-------TA----AATAGA-A--GTAA-AAATGAT----------CGAGAGGGACTGGGC------------TTTGTAA--GAGGCCCACGAACGAGGAATTGCTAGTAAT---------CGTAGGCTCATTAAGA-TACGATGAATA-TG-TCCCTGTACCTT---GT-ACACA-CCGCCCGTCGTTAT-CGAAGA-TGGAATTG-TGTGC-GAACGAGC-------------------------------------------------------------------------------------------------------------------------------------------------A--TT---AAGCGAGTGAGCGCATAGTTCTAGATGTGATAAAAG-TCGTAACAAGGCAACTGTAGGAGAACCTG------TAGTTGGATCATAC--
>KX364285_Unikaryon_legeri
CACCAGGTT-GATTC-TGCCT-GAC-GTG-GACGCTAGTCTCACAGGTTAAACCATGCAT-GCGTAA------GCG--AAGCAGTT--A--TGTGG---AGCG-GTAA-ACGG-CTCAG-TAAT-AGG---CG-ATTTA-TTTGTTC-TT-TT-G---G----G-A-------TG-GACAACATCGG-G-AA-ACTGATG-GGAAAACAT--CTAAGATGCATT--------------------------------------------------------TTTT-------------------------------TAAT--GAGATGTGTCGTAAACC-------------TTCTG-----GTGCA--AGAGAGTAAGACGCCTTCCTATC-AGT-T--AGTAAGTAGGGTA-AGGGCCTACTTAGACGAAGACGGGT-ACGGGGAATGAGGGTTTGATTCC-G--GAGAGGGAGC-CTGAG-AGATGGCTACCAGGACCAAGGTCAGC---AGCAGGTGCGAAACTTATCGAAGCCCG-C----ATTGGGGCGATAGTGAG-GAGACGT-GAT----------------------------------AACT---------ATGGA-CGTGTAAAAACCA----TTCTAATAACT---GGAGGCCAAG-TCTGGTG-CCAGCA-GTCGCGGTAA-TTCCAGCT-CCAGTAGTGTCTATG--AT-GATTGCTGCGATTAAAAAGTCCGTAGTC--TA--T-----------------------------------------------------------------------------------------------------------------CTG-AC---------------------------------------------------------------------------------------------------------------------------------TGACTTGC-CTGTA------------------------ATGTGAT--------------TG----------ATTAAAAGACGAG-TAGG-GCTAGGA-AAGC----------------------------------------------------------------------------------------------------AGAGA---------------------ATT---------AGGAGCG-A-CCAAGGGCTAGAGTATTGAATGGCGAGGGGTGAAAT-CTGATGACCCAT-TCAGGAGTGACAGAGG-CG-AAAGCGCTAG-TCAGGGGCGAAT-CCGATGATCAAGGACGTA-GGCTAGAGA-TTCGAAAA-CGATT--AGAGACC-GGAGTAGTTC-TA-GC-AGTAAACTATGCCGACGCCGTGGTAT--T-T-------TT-GTAT--------------------------------------------AGTGCTGCG-GAAGAGAAATC-------AAGTAAGGCTTT-GGGGAGAGTACG-CG-CGCAAGCGAT-AAATTT-AAAG-GAAATTGACGGAGGA-ACACCA-CAAGGAGTGGAGTGTGCGGCT---TAATTTGACTCAACGCGGGACAGCTTACCAA-GCCCGATA-ACCGTAAGAGCG-----------------------TT-GTACGCGATAGG-TTAAAG-AGTG-----GTGCAT-GGCTGCCATCAACAGCTGAGGTGACTT-TAGG------------------------------------------GTTAA-TT-CCG-GCAAGTAGTGAGA--CC-CCTATA-----------------------------------ATTGAA--------------------------------------------TAGACAGGTGTCTTT-AAGACACAGGAAGGAAGGGACTAG-AGCA-GGTCAGTGATG-CCCTTAGATGGCTTGGGCTGCACGCGC------------AC-TACAGTGGTCAT--TATAAA-------------------------------------------------AAG-------AAAGACAGTAGA-T--ATAA-AGGTGAT----------CGAGAGGGATTGAGC------------TTTGTAA--AAGGCTCATGAACGAGGAATTGCTAGTAGT---------CGTAGGCTCATTAAGA-TACGACGAATA-TG-TCCCTGTACCTT---GT-ACACA-CCGCCCGTCGTTAT-CAAAGA-TGAAATTT-AGTGC-GAACGAGCA---------------------------------------------------------------------------------------------------------------------------------------------------TT---AAGCGAGTAAGCGCTAAGTTTTAGATCTGATAAAGG-TCGTAACAAGGCTACTGTAGGAGAACCTG------TAGTAGGATCATAC--
>MG708238_Apotaspora_heleios
CACCAGGTT-GATTC-TGCCT-GAC-GTG-GATGCTAGTCTCATAGATTTAGCCATGCAT-GTGTAA------GCG--AAGCGTAT-----AGCGG---AGCG-GCGG-ACGG-CTCAG-TAAC-AGG---CG-AGT-A-TTTGATC-TC-CA-C---A----A-A-------CG-GACAACCTCAG-G-AA-ACAGAGG-GGAAAACGT--TGTAAGAGCATG------------------------------------------------------------------------------------------CGAGG--AGCATGTGATGAGAAC---------------GAGA-----GTGGT--GGAGAGTAAGAAGTCAGCCCATC-AGT-T--AATATGTAGGGTA-AGGGCCTACTTAGACGAAGACGGGT-ACGGGGGATTAGGGTTTGATTCC-G--GAGAGGGAGC-CTGAG-AGATGGCTACCAGGTCTAAGGAGCGC---AGCAGGCGCGAAAATTACCGCAGCCCGC-----AGCGGGGCGGTAGTGAA-GAGACGT-GAA----------------------------------GAC----------AAGGA-TGTGTAGAAAAGA----TCTTGGTAACT---GGAGGACAAG-TCTGGTG-CCAGCA-CCAGCGGTAA-TACCAGCT-CCAGGAGTGTCTATG--GT-GATTGCTGCGATTAAAAGGTCCGTAGTC--GA--A-----------------------------------------------------------------------------------------------------------------GGG-GA---------------------------------------------------------------------------------------------------------------------------------AGACCTGT-CTGTA------------------------ATGGTGT--------------AT----------ATCGAGTATGACG-AAGG-ACGGGAATGAGC----------------------------------------------------------------------------------------------------CGGGA---------------------GAG---------AGGAGCG-A-CGAGGGGCTAGATAATTGTGGAGCGAGAGGTGAAAT-TTGATGACCTTC-ACAGGAGTAACAGAGG-CG-AAAGCGCTAG-CCAGGGGCGAAT-CCGATGATCAAGGACGTA-GGCCGGGGG-ATCGAAAA-CGATT--AGAGACC-GTAGTAGTCC-CG-GC-AGTCAACGATGCCGACACAGCGGTGC--A-GAGA-------------------------------------------------------TGCACGGGT-GAAGAGAAATC-------TAGTAGGGCTAT-GGGGAGAGTACG-CG-CGCAAGCATA-AAATTT-AAAG-GAAATTGACGGAAGA-GCACCA-CAAGGAGTGGAGTGTGCGGCT---TAATTTGACTCAACGCGGGACAACTTACCAT-TGCCGATG-GCCGGGAGAGTG-----------------------TG-GTACACGATAGG-TCAGAG-AGTG-----GTGCAT-GGCCGTTATCGACTAGTGGGGTGACCT-TTTG------------------------------------------GTTAA-TT-CCG-GTAAGTAGTGAGA--TC-CCCGGG--------------------------------------------------------------------------------TGCGAACGACAGGTG--CGA-GAAGCACAGGAAGAAGGGGGCAAG-AACA-GGTCAGTGATG-CCCTTAGATGGGATGGGCTGCACGCGC------------AC-TACAGTGGTCAC--GACAGA-------------------------------------------------GAG-------GA----AGAAGA-A--GTAA-AAGTGAT----------CGAGAGGGAATGAGC------------ACTGTAA--TGTGCACAGGAACGAGGAATTGCTAGTAAT---------CGTTGCCTCATTAAGG-AGCGATGAATA-AG-TCCCTGCTCTTT---GT-ACACA-CCGCCCGTCGTTAT-CGAAGA-TGGAACCA-GGTGC-GAACGAGC----------------------------------------------------------------------------------------------------------------------------------------------------TG---AAGCGAGTGAGTGCAGGGTTCTAGATCTGATACAAG-TCGTAACAAGGTAACCA----------------------------------
>KP404613_Potaspora_aequidens
CACCAGGTT-GATTC-TGCCTCAAC-GTG-GACGCTAGTCTCATAGA-TTAGCCATGCTG-TCGTAA------GCG--AAGCGATT-----AGTGG---AGCG-GCGG-ACGG-CTCAG-TAAC-AGG---CA-AGT-A-TTTGATC-TC-CA-T---A----A-C-------CG-GACAACCTCAG-G-AA-ACAGAGG-GGAAAACGG--ATTAAGAGCATG------------------------------------------------------------------------------------------TGAAG--AGCATGTGATGATAAC------------TCTAAGA-----GTGAT--GGAGAGTAAGAAGTCAGCCCATC-AGT-T--AATATGTAGGGTA-AGGGCCTACTTAGACGAAGACGGGT-ACGGGGGATTAGGGTTTGATTCC-G--GAGAGGGAGC-CTGAG-AGATGGCTACCAGGTCTAAGGAACGC---AGCAGGCACGAAAATTACCGAAGCCCAC-----GAAGGGGCGGTAGTGAA-GAGACGT-AAA----------------------------------AAC----------AAGGA-TGAGTAAATAAGA----TCTTGGTAACT---GGAGGACAAG-TCTGGTG-CCAGCA-CCAGCGGTAA-TACCAGCT-CCAGGAGTGTCTATG--AT-GATTGCTGCGATTAAAAGGTCCGTAGTC--GA--A-----------------------------------------------------------------------------------------------------------------TAG-GA---------------------------------------------------------------------------------------------------------------------------------AGGCCCGT-CTGTA------------------------ATGTGAA--------------AT----------ATCAAGTTTGAAT-GAGG-ACGGGAA-GAAC----------------------------------------------------------------------------------------------------TATGA---------------------ATA---------AGGAGCG-A-TAAGAGGCTAGATTATTGTAGAGTGAGGGGTGAAAT-CTGATGACCTCT-ACAGGAGTAACAGACG-CG--AAGCGCTAG-CCGGGAGCGTAT-CCGATGATCAAGGACGTA-GGCCGGGGT-ATCGAAAA-CGATT--AGATACC-GTAGTAGTCC-CG-GC-AGTCAACGATGCCGACACAGTTGGAC--A-GAGA-------------------------------------------------------TGTGTGACT-GAAGAGAAATC-------GAGTAGGGCTAT-GGGGAGAGTACG-TG-CGCAAGCATA-AAATTT-AAAG-GAAATTGACGGAAGA-GCACCA-CAAGGAGTGGAGTGTGCGGCT---TAATTTGACTCAACGCGGGACAACTTACCAT-CGCGGATG-GCCGGGAGAGTG-----------------------TA-GTACACGATAGG-TCAAGG-AGTG-----GTGCAT-GGCCGTTATCGACTAGTGGGGTGACCT-TTTG------------------------------------------GTTAA-TT-CCG-CTAAGTAGTGAGA--TC-TCTGGG-----------------------------------AACCAAT-----------------------------------TTATTGGTACGACATGTG--TTA-AAAACACAGGAAGAAAGAGGCAAG-AACA-GGTCAGTGATG-CCCTTAGGCGTGATGGGCTGCACGCGC------------AC-TACAGTGGTCAC--AACAGA-------------------------------------------------GAA-------TT----AGAAGA-A--ATAA-ATGTGAT----------CGAGAGGGAATGAGC------------ACTGTAA--TGTGCACAGGAACGAGGAATTGCTAGTAAT---------CGTTGCCTCATTAAGG-AGCGATGAATG-AG-TCCCTGCTCTTT---GT-ACACA-CCGCCCGTCGTTAT-CGAAGA-TGAAACCA-GGTGC-GAACAAGC----------------------------------------------------------------------------------------------------------------------------------------------------TA---AAGCGAGTGAGTGCAGGGTTTTAGATCTGATACAAG-TCGTAACAAGGCAGCTGTAGGTGAACCTG------TAGCTGGATCAATA--
>JX853814_Potaspora_carinicauda
CACCAGGTT-GATTC-TGCCT-GAC-GTG-GACGCTAGTCTCATAGATTTAGCCATGCAT-GTGTAA------GCG--AAGCCTTTG----GGTGG---AGCG-GCGG-ACGG-CTCAG-TAAC-GGG---CA-AAT-A-TTCAATC-TC-AC-G---T----T-C-------TG-GACAACCTCAG-G-AA-ACAGAGG-GGAAAACGG--AGTAAGAGGATG------------------------------------------------------------------------------------------TGACG--AGCATGCGATGATAAC------------ACAKAGT-----GTGCG--TGAGAATAAGAAGCCATCCCATC-AGT-T--AATACGTGCGGTA-AGGGCGCACGTAGACTAAGACGGGT-ACGGGGGATTAGGGTTTGATTCC-G--GAGAGGGAGC-CTGAG-AGACGGCTACCAGGTCTAAGGAGAGC---AGCAGGCGCGAAAATTACCAAAGCCCAC-----ATTGGGGCGGTAGTGAA-GAGACGT-GAA----------------------------------AAC----------AAGGA-CGTGTAAACAACG---TCTTGGGTAACT---GGAGGTCAAG-TCTGGTG-CCAGCA-TCCGCGGTAA-TACCAGCT-CCAGGAGTGTCTATG--AT-GATTGCTGCGATTAAAAAGTCCGTAGTC--GA--A-----------------------------------------------------------------------------------------------------------------GGG-GA---------------------------------------------------------------------------------------------------------------------------------AGGCCCGT-CTGTA------------------------ATGTTGT--------------GT----------ATCAAGGACAAAA-TAGG-ACGGGAA-CACA----------------------------------------------------------------------------------------------------CCGGA---------------------GTT---------AGGAGCG-A-GTGGGGGCTAGGGTATTGTGCAGCGAGAGGTGAAAT-TTAATGACCTGC-ACAGGAGCAACAGAGG-CG-AAAGCGCTAG-CCAGGGGCGTAT-CCGATGATCAAGGACGTA-GGCCGGGGT-ATCGAAGA-CGATT--AGAGACC-GTAGTAGTCC-CG-GC-AGTCAACGATGCCTACACTATTGTAG--A-GAA--------------------------------------------------------TGTACGATA-GAAGAGAAATC-------TAGTAGGGCTAT-GGGGAGAGTACG-CG-CGCAAGCATA-AAATTT-AAAG-GAAATTGACGGAAGA-GCACCA-CAAGGAGTGGAGTGTGCGGCT---TAATTTGACTCAACGCGGGACACCTTACCAT-ACCCGATG-ACCGTGAGAGTG-----------------------TA-GTACACGATAGG-TCAGAG-AGTG-----GTGCAT-GGCCGTTATCGACTAGTGGGGTGACCT-TTTG------------------------------------------GTTAA-TT-CCG-CTAAGTGGTGAGA--TC-CCTAGA-----------------------------------TAAGCAC--------------------------------------GGCTTACGACATGTG--CCA-AAAGCACAGGAAGAAAGGGGCAAG-AACA-GGTCAGTGATG-CCCTTAGATGGTATGGGCTGCACGCGC------------AC-TACAGTGGTCAC--CACAGA-------------------------------------------------CAA-------AC----ATTAGA-G--ATAA-TGGTGAT----------CGAGAGGGATTGAAC------------ACTGCAA--TGTGTCCATGAACGAGGAATTGCTAGTATT---------CGTCATCTCACTAAGA-GACGAAGAATA-TG-TCCCTGCTCTTT---GT-ACACA-CCGCCCGTCGTTAT-CGAGGA-TGGAACCT-GGTGC-GAACAAGT----------------------------------------------------------------------------------------------------------------------------------------------------GA---AAGCAAGTGAGTGCCGGGTTCTAAACTCGATACAAG-TCGTAACAAGGCAGCCGCAGGTGAACCTG------TAGCTGGATCAAAT--
>EU534408_Potaspora_morhaphis
CACCAGGTT-GATTC-TGCCT-GAC-GTG-GATGCTAGTCTCATAGATTTAGCCATGCAT-GTGTAA------GCG--AAGCGATT-----AGTGG---AGCG-GCGG-ACGG-CTCAG-TAAC-AGG---CA-AGT-A-TTTGATC-TC-CA-T---A----A-C-------CG-GACAACCTCAG-G-AA-ACAGAGG-GGAAAACGG--ATTAAGAGCATG------------------------------------------------------------------------------------------TGAAG--AACATGTGATGATAAC----------T-CATTAGA-----GTGAT--GGAGAGTAAGAAGTCAGCCCATC-AGT-T--AATATGTAGGGTA-AGGGCCTACTTAGACGAAGACGGGT-ACGGGGGATTAGGGTTTGATTCC-G--GAGAGGGAGC-CTGAG-AGATGGCTACCAGGTCTAAGGAACGC---AGCAGGCACGAAAATTACCGAAGCCCAC-----GAAGGGGCGGTAGTGAA-GAGACGT-AAA----------------------------------AAC----------AATGA-TCAGTAAATAAGA----TCTAGGTAACT---GGAGGACAAG-TCTGGTG-CCAGCA-CCAGCGGTAA-TACCAGCT-CCAGGAGTGTCTATG--AT-GATTGCTGCGATTAAAAGGTCCGTAGTC--GA--A-----------------------------------------------------------------------------------------------------------------TAG-GA---------------------------------------------------------------------------------------------------------------------------------AGGCCCGT-CTGTA------------------------ATGTGAA--------------AT----------ATCAAGTTTGAAT-AAGG-ACGGGAA-GAAC----------------------------------------------------------------------------------------------------TATGA---------------------ATA---------AGGAGCG-A-TAAGAGGCTAGATTATTGTAGAGCGAGGGGTGAAAT-CTGATGACCTCT-ACAGGAGTAACAGAGG-CG-AAGGCGCTAG-CCGGGAGCGTTT-CCGATGATCAAGGACGTA-GGCCGGGGT-ATCGAAAA-CGATT--AGATACC-GTAGTAGTCC-CG-GC-AGTCAACGATGCCGACACAGTTGGAC--A-GAGA-------------------------------------------------------TGTGTGACT-GAAGAGAAATC-------GAGTAGGGCTAT-GGGGAGAGTACG-TG-CGCAAGCATA-AAATTT-AAAG-GAAATTGACGGAAGA-GCACCA-CAAGGAGTGGAGTGTGCGGCT---TAATTTGACTCAACGCGGGACAACTTACCAT-CGCGGATG-GCCGGGAGAGTG-----------------------TA-GTACACGATAGG-TCAAGG-AGTG-----GTGCAT-GGCCGTTATCGACTAGTGGGGTGACCT-TTTG------------------------------------------GTTAA-TT-CCG-CTAAGTAGTGAGA--TC-TCTGGG-----------------------------------AACCAAT-----------------------------------TTATTGGTACGACATGTG--TTA-AAAACACAGGAAGAAAGAGCCAAG-AACA-GGTCAGTGATG-CCCTTAGGCGTGATGGGCTGCACGCGC------------AC-TACAGTGGTCAC--AACAGA-------------------------------------------------GAA-------TT----AGAAGA-A--ATAA-ATGTGAT----------CGAGAGGGAATGAGC------------ACTGTAA--TGTGCACAGGAACGAGGAATTGCTAGTAAT---------CGTTGCCTCATTAAGG-AGCGATGAATG-AG-TCCCTGCTCTTT---GT-ACACA-CCGCCCGTCGTTAT-CGAAGA-TGAAACCA-GGTGC-GAACAAGC----------------------------------------------------------------------------------------------------------------------------------------------------TA---AAGCGAGTGAGTGCAGGGTTTTAGATCTGATACAAG-TCGTAACAAGGCAGCTGTAGGTGAACCTG------TAGCTGGATCAATA--
>AF033197_Spraguea_lophii
CACCAGGTT-GATTC-TGCCT-GAC-GTG-GATGCTAGTCTCATAGATTTAGCCATGCAT-GTGTAA------GCG--AAGCGATT-----AGTGA---AGCG-GCGG-AAGG-CTCAG-TAAC-GGG---CG-AGT-ATTTTAATC-TC-TA-G---A----A-C-------CG-GACAACCTCAG-G-AA-ACAGAGG-GGAAAACGG--AGTAAGAGCATG------------------------------------------------------------------------------------------TGTTGTTAGCATGTGATGAGAAC---------------AACA-----GTGCA--GGAGAGTAAGAAGCCATCCCATC-AGT-T--AGTAAGTAGGGTA-AGGGCCTATTTAGACGTAGACGGGT-ACGGGGGATTAGGGTTTGATTCC-G--GAGAGGGAGC-CTGAG-AGACGGCTACCAGGTCCAAGGACAGC---AGCAGGCGCGAAAATTACCGAAGCCTCC-----AAGAGGGCGGTAGTGAA-GAGACGT-GAA----------------------------------AAC----------AAGTG-TGTGTAAAAACCA----CATGAGTAACTGTGGAGGGTCAAG-GCTGGTG-CCAGCA-TCCGCGGTAA-TACCAGCT-CCAGGAGTGTCTATG--AT-GATTGCTGCGATTAAAAGGTCCGTAGTC--GA--A-----------------------------------------------------------------------------------------------------------------GAA-CA---------------------------------------------------------------------------------------------------------------------------------GTACTTGT-TTGTA------------------------ATGTGGC--------------TT----------ATCGAGAGCCGAA-TAGA-ACGAGAA-GAGT----------------------------------------------------------------------------------------------------TCAGA---------------------GTA---------AGGAGYG-A-AGGAGGGCTAGATTATTGAGCAGCGAGAGGTGAAAT-TTGATGACCTGCTTTAGGAGTAACAGAGG-CG-AAAGCGCTAG-TCAAGAACGAAT-CCGATGATCAAGGACGTA-GGCTGGAGG-ATCGAAGA-CGATTAGAGAGACC-GTAGTAGTTC-CA-GC-AGTAAACGATGCCTACGCTGTTGTGG--T-TATG-------------------------------------------------------AGCACGGCA-GAAGAGAAATC-------TAGTAGGGCTTT-GGGGAGAGTACG-CG-CGCAAGCGAT-AAATTT-AAAG-GAAATTGACGGAAGA-ACACCA-CAAGGAGTGGAGTGTGCGGCT---TAATTTGACTCAACGCGGGACAGCTTACCAT-ACCCGATG-GCCGTGTGAGCG-----------------------TA-GTACGCGATAGG-TCAGAG-AGTG-----GTGCAT-GGCCGTTAACGACGAGTGGGGTGACCT-TTGG------------------------------------------GTTAA-GT-CCGCCGAAGTAGTGAGA--TC-CCTAGG-----------------------------------ATAC--------------------------------------GAAAGTTATCGACAGGTG--TTA-AAAACACAGGAAGGAAGGGGCAAG-AACAGGGTCAGTGATG-CCCTTAGATGGTATGGGCTGCACGCGC------------AC-TACAGTGGTCAC--AGCAGA--------------------------------------------------AA-------CG----GATAGA-A--GTAA-ATGTGAT----------CGAGAGGGAATGAGC------------ACTGTAA--TGTGCACAGGAACGAGGAATTGCTAGTAAT---------CGTTATCTCATTAAGA-AGCGATGAATG-TG-TCCCTGTTCTTT---GT-ACACA-CCGCCCGTCGTTAT-CGAAGA-TGGAACCA-GGTGC-GAACAAGT----------------------------------------------------------------------------------------------------------------------------------------------------GA---AAGCGAGTGAGTGCAGGGTTCYAGATCTGATACAAG-TCGTAACAAGGCAGCTGTAGGAGAACCAT------TAGCAGG---------
>FJ843105_Kabatana_rondoni
CACCAGGTT-GATTCTCGCCT-GACTGTG-GATGCTAGTCCCATAGATTTAGCCATGCAT-GTGTAA------GTG--AAGCGATA-----AGTGG---AACGCGCGG-ACGG-CTCAG-TAAC-TGGGCATT-AGT-A-TTTAATC-TC-TT-T---A----T-A-------TG-GACAACCTCAG-G-AA-ACAGAGG-GGAAAACAT--ATTAGATTCATT---------------------------------------------------------------------------------------TTATATAAGAAGAATGAATTGAGAACAAATGAAAATT-TTTATTT-----GTGAA--AGAGAGTAAGAAGCCATCCTATC-AGT-T--AGTAAGTAGGGTA-AGGGCCTACTTAGACAAGGACGGGT-ACGGGGGATTAGGGTTTGATTCC-G--GAGAGGGAGC-CTGAG-AGATGGCTACCAGGTCCAAGGACAGC---AGCAGGCGCGAAAATTACCACAGTCCAC-----ATTGGAGCGGTAGTGAA-GGGACGT-AAA----------------------------------AAC----------AAAGA-TGTGTAGATAACA----TCTGTGTAACT---GGAGGTCAAG-TCTGGTGCCCAGCA-TCCGCGGTAA-TACCAGCT-CCAGGAGTGTCTATG--AT-GATTGCTGCGATTAAAAGGTCCGTAGTC--TA--A-----------------------------------------------------------------------------------------------------------------GAA-TG---------------------------------------------------------------------------------------------------------------------------------AAACTTGTCCTGTA------------------------ATGTGGGA-------------AT----------CTCTAGTACCAAA-TACGACCGAGAAGAATT----------------------------------------------------------------------------------------------------CCAGA---------------------GTT---------AGGAGCG-A-AGGAGGGCTAGATTATTGAGCAGCGAGAGGTGAAAT-TTGATGACCTGC-TTAGGAGTACAAGAGGCCG-AAAGCGCTAG-TCAAGAACGAAT-CCGATGATCAAGGACGTA-GGCTGGAGT-ATCAAACA-CGATT--AGAGACC-GTAGTAGTTC-CA-GC-AGTAAACTATGCCTACACTGTTGTAT--T-TATGTTTTATAGATGTG------------------------------------------AGTGTGACA-GAAGAGAAATC-------TAGTAGGGCTTT-GGGGAGAGTACG-CG-CGCAAGCGAT-AAATTT-AAAG-GAAATTGACGGAAGA-ACACCA-CAAGGAGTGGAGTGTGCGGCT---TAATTTGACTCAACGCGGGACAACTTACCAT-AGCCAATG-ATCAAGTAAGCG-----------------------TA-GTACGCGATAGA-TCAGAG-AGTG-----GTGCAT-GGCCGTTATCAACTAGTGAGGTGACTT-TTGG------------------------------------------GTTAA-GT-CCG-TTAAGTAGTGAGA--TC-CCTAGG-----------------------------------GTTGGCT-----AAATATGTGATGCTTATGTGTTATGTGTTGAAGCTATATCGACAGGAG--CGA-GAAGCGCCGGAAGGAAGGGGCAAG-AACA-GGTCAGTGATG-CCCTTAGATGGTATGGGCTGCACGCGC------------AC-TACAGTGGTTAC--AATAGA-------------------------------------------------TAT-------TT----TATAGA-A--GTAA-ATGTAAT----------CGAGAGGGAATGAGC------------ACTGTAA--TGTGCACAGGAACGAGGAATTGCTAGTAAT---------CGTTGCCTCATTAAGG-AGCGATGAATA-TG-TCCCTGTTCTTT---GT-ACACA-CCGCCCGTCGTTAT-CGAAGA-TGGAACCA-GGTGC-GAACAAGC----------------------------------------------------------------------------------------------------------------------------------------------------GA---AAGCGAGTGAGTGCAGGGTTCTAGATCTGATACAAG-TCGTAACAAGGCAGCTGTAGGAGAACCTG------TAGCTGGATCAACA--
>AF356222_Kabatana_takedai
CACCAGGTT-GATTC-TGCCT-GAC-GTG-GATGCTAGTCTCATAGATTAAGCCATGCAT-GTGTAA------GCG--AAGCGATT-----AGTGA---AGCG-GCGG-ACGG-CTCAG-TAAC-GGG---CA-AGT-A-TTTAATC-TC-TC-G---A----A-C-------CG-GACAGCCTCAG-G-AA-ACAGAGG-GAAAAACGG--AGTTATTTGTTA----------------------------------------------------------------------------------------------A--AACGAATGATGAGACC--AATGAATTT-TTTTATT-----GTGCG--AGAGAGTAAGAAGCCATCCCATC-AGT-T--AGTAAGTAGGGTA-AGGGCCTACTTAGACGAAGACGGGT-ACGGGGGATTAGGGTTTGATTCC-G--GAGAGGGAGC-CTGAG-AGATGGCTACCAGGTCCAAGGACAGC---AGCAGGCGCGAAAATTACCACAGCCCGC-----ATTGGGGCGGTAGTGAA-GAGACGT-GAA----------------------------------AAC----------AAGAG-TGTGTAGATATCA----CTAAAGTAACT---GGAGGTCAAG-TCTGGTG-CCAGCA-TCCGCGGTAA-TACCAGCT-CCAGGAGTGTCTATG--AT-GATTGCTGCGATTAAAAGGTCCGTAGTC--AA--A-----------------------------------------------------------------------------------------------------------------GAA-CT---------------------------------------------------------------------------------------------------------------------------------TTACCTGT-CTGTA------------------------ATGTGGT--------------TT----------ATCAAAAGCCAAT-TAGG-ATTGATA-TGGT----------------------------------------------------------------------------------------------------TCCGA---------------------GTT---------AGGAGCG-A-TGGAGGGCTAGATTATTGAGCAGCGAGAGGTGAAAT-TTGATGACCTGC-TTAGGAGTAACAAAGG-CG-AAAGCACTAG-TCAAGAGCGTAT-CCGATGATCAAGGACGTA-GGCTGGAGT-ATCGAAGA-CGATT--AGAGACC-GTAGTAGTTC-CA-GC-AGTAAACGATGCCTACACTGTTAAAG--A-AGAAT------------------------------------------------------TTTTTGACA-GAAGAGAAATC-------TAGTAGGGCTAC-GGGGAGAGTACG-CG-CGCAAGCGCC-AAATTT-AAAG-GAAATTGACGGAAGA-ACACCA-CAAGGAGTGGAGTGTGCGGCT---TAATTTGACTCAACGCAGGACAACTTACCAT-AGCCGATG-ACCAAGTGAGCG-----------------------TA-GTACGCGATAGG-TCAAAG-AGTG-----GTGCAT-GGCCGTTATCGACTAGTGGGGTGACCT-TTGG------------------------------------------GTTAA-GT-CCG-CGAAGTAGTGAGA--TC-CCTAGG-----------------------------------ATTCTAATATAATTTTTTTTTAAATTATTT------------TTTAGATATCGACAGGAG--CGA-GAAGCGCCGGAAGGAAGGGGCAAGAAACA-GGTCAGTGATG-CCCTTAGGTGGTATGGGCTGCACGCGC------------ACTTACAGTGGTCAC--AACAAA-------------------------------------------------ATC-------AA----AAAAGA-A--ATAA-ATGTGAT----------CAAGAGGGAATGAGC------------GCTGTAA--TGTGCACAGGAACGAGGAATTGCTAGTAAT---------CGTTATCTCACTAAGA-AGCGATGAATG-TG-TCCCTGTTCTTT---GT-ACACA-CCGCCCGTCGTTAT-CGAAGA-TGGAACCA-GGTGC-GAACAAGTC---------------------------------------------------------------------------------------------------------------------------------------------------CC---AGCCCAGTGAGTGCAGGGTTCTAGATATGATACAAG-TCGTAACAAGGTAACC-----------------------------------
>MF974572_Pseudokabatana_alburnus
CACCAGGTT-GATTC-TGCCT-GAC-GTG-GATGCTAGTCTCATAGATTTAGCCATGCAT-GTGTAA------GTG--AAGCGATT-----AGTGG---AACG-GCGG-ACGG-CTCAG-TAAC-GGG---CA-ATA-A-TTTAATC-TC-TT-T---A----T-A-------TG-GACAACCTCAG-G-AA-ACAGAGG-GGAAAACAT--ATTAGTGATATA------------------------------------------------------------------------------------------CGTAG--AGTATAAGACTAGAAC----------T-ATTTATA-----GTGAA--AGAGAGTAAGAAGCCATCCCATC-AGT-T--AGTAAGTAGGGTA-AGGGCCTACTTAGACGGAGACGGGT-ACGGGGGATTAGGGTTTGATTCC-G--GAGAGGGAGC-CTGAG-AGATGGCTACCAGGTCCAAGGACAGC---AGCAGGCGCGAAAATTACCACAGCCCGC-----ATTGGGGCGGTAGTGAA-GAGACGT-GAA----------------------------------TAT----------AATTG-TGTGTAGATAACA----CAGTAGTAACT---GGAGGTCAAG-TCTGGTG-CCAGCA-TCCGCGGTAA-TACCAGCT-CCAGGAGTGTCTATG--AT-GATTGCTGCGATTAAAAGGTCCGTAGTC--TA--A-----------------------------------------------------------------------------------------------------------------GAA-CG---------------------------------------------------------------------------------------------------------------------------------AAACTTGT-TTGTA------------------------ATGTGGTGAGAAGGCAACTTCTA----------ATCAAATACCAAA-TAGG-ACGAGAA-TAGT----------------------------------------------------------------------------------------------------TCAGA---------------------GTA---------AGGAGCG-A-TGGAGGGCTAGATTATTAAGCAGCGAGAGGTGAAAT-TTGATGACCTGC-TTAGGAGTAACAGAGG-CG-AAAGCGCTAG-TCAAGATCGAAT-CCGATGATCAAGGACGTA-GGCTGGAGT-ATCGAAGA-CGATT--AGAGACC-GTAGTAGTTC-CA-GC-AGTAAACTATGCCTACACTGTTGGAT--G-AGCACTGTGT-AAGCAGAGCT--------------------------------------TGTGTGATA-GAAGAGAAATC-------TAGTAGGGCTTT-GGGGAGAGTACG-CG-CGCAAGCGAT-AAATTT-AAAG-GAAATTGACGGAAGA-ACACCA-CAAGGAGTGGAGTGTGCGGCT---TAATTTGACTCAACACGGGACAACTTACCAT-ACCCGATG-ACCGCGTGAGCG-----------------------TA-GTACGCGATAGG-TCAGAG-AGTG-----GTGCAT-GGCCGTTATCGACTAATGAGGTGACTT-TTGG------------------------------------------GTTAA-AT-CCG-TTAATCAGTGAGA--TC-CCTAGT-----------------------------------ATGCAGA----------------------GTTGCGCAAGTGGCTCTGCAGGCGACAGGAG--CGA-GAAGCGCCGGAAGGAAGGGGCAAG-AACA-GGTCAGTGATG-CCCTTAGGTGGTATGGGCTGCACGCGC------------AC-TACAGTGGTTAC--TATAAT-------------------------------------------------ATA-------TG----TATAGA-A--ATAA-AAGTAAT----------CGAGAGGGAATGAGC------------ACTGTAA--TGTGCACAGGAACGAGGAATTGCTAGTAAT---------CGTTATCTCATCAAGA-AACGATGAATA-TG-TCCCTGTTCTTT---GT-ACACA-CCGCCCGTCGTTAT-CGAAGA-TGGAATTG-GGTGC-GAACAAGC----------------------------------------------------------------------------------------------------------------------------------------------------GA---AAGCGAGTGAGTGCAAGGTTCTAGATCTGATACAAG-TCGTAACAAGGTAACC-----------------------------------
>AJ252952_Microgemma_vivaresi
CGCCAGGTT-GATTC-TGCCT-G---GTG-GATGCTAGTCTCATAGATTTAGCCATGCAT-GTGTAA------GCG--AAGCGATT-----AGTGG---AGCG-GCGG-AAGG-CTCAG-TAAC-GGG---CG-AGT-A-TTTAATC-TC-CA-G---A----A-C-------CG-GACAACCTCAG-G-AA-ACAGAGG-GGAAAACGG--AGTAAAAGCATG------------------------------------------------------------------------------------------TTTTA--TGCATGTGATGATAAC---------------GATA-----GTGCA--GGAGAGTAAGAAGCCATCCCATC-AAT-T--AGTGAGTAGGGTA-AGGGCCTATTTAGACGAAGACGGGT-ACGGGGGATTAGGGTTTGATTCC-G--GAGAGGGAGC-CTGAG-AGACGGCTACCAGGTCCAAGGACAGC---AGCAGGCGCGAAAATTACCGAAGCCTCC-----AAGAGGGCGGTAGTGAA-GAGACGT-GAA----------------------------------TTT----------AAGTG-TGTGTAAAAAGCA----CGCGAGTAACT---GGAGGTCAAG-GCTGGTG-CCAGCA-TCCGCGGTAA-TACCAGCT-CCAGGAGTGTCTATG--AT-GATTGCTGCGATTAGAAGGTCCGTAGTC--GA--A-----------------------------------------------------------------------------------------------------------------GAA-CA---------------------------------------------------------------------------------------------------------------------------------ATACTTGT-TTGTA------------------------ATGTGGT--------------CT----------ATCAAGGACCAAA-TAGA-ACGAGAA-GAGT----------------------------------------------------------------------------------------------------TCTGA---------------------AT----------AGGAGCG-A-AGGAGGGCTAGATTATTGAGCAGCGAGAGGTGAAAT-TTGATGACCTGC-TTAGGAGTAACAGAGG-CG-AAAGCGCTAG-TCAAGAGCGAAT-CCGATGATCAAGGACGTA-GGCTGGAGG-ATCGAAGA-CGATT--AGAGACC-GTAGTAGTTC-CA-GC-AGTAAACGATGCCAACACTGTTGTGG----AGAT-------------------------------------------------------TGCACGACA-GAAGAGAAATC-------TAGTAGGGCTTT-GGGGAGAGTACG-CG-CGCAAGCGAT-AAATTT-AAAG-GATATTGACGGAAGA-ACACCA-CAAGGAGTGGAGTGTGCGGCT---TAATTTGACTCAACGCGGGACACCCTACCAT-ACCCGATG-ACCATGTGAGCG-----------------------TT-GTACGCGATAGG-TCAAAG-AGTG-----GTGCAT-GGCCGTTAACGACGAGTGGGGTGACCT-TTGG------------------------------------------GTTAA-GT-CCG-CGAAGTAGTGAGA--TC-CCTAGG-----------------------------------ATAGCT------------------------------------TA-GCTTATCGACAGGTG--TTA-AAGACACAGGAAGGAAGGGGCGAG-AACA-GGTCAGTGATG-CCCTTAGATGGTATGGGCTGCACGCGC------------AC-TACAGAGGTTGC--AACAAG--------------------------------------------------TA-------TT----TACAGT-G--CCAA-TTGCAAT----------CGAGAGGGAATGAGC------------ACTGAAA--TGTGCACAGGAACGAGGAATTGCTAGTAAT---------CGTTGTCTCATTAAGA-AGCGATGAATG-TG-TCCCTGTTCTTT---GT-ACACA-CCGCCCGTCGTTAT-CGAAGA-TGGAACCA-GGCGC-GAACAAGT----------------------------------------------------------------------------------------------------------------------------------------------------GC---GAGCGAGTGAGTGCAGGGTTCTAAATCTGATACAAG-TCGTAACAAGGCAGCTGTAGGAGAACCAG------CAGCAG----------
>AF044391_Glugea_anomala
CACCAGGTT-GATTC-TGCCT-GAC-GTG-GATGCTAGTCTCATAGGTTAAGCCATGCAT-GTGCAA------GCG--AAGC--GT--A--AGTGG---AGCG-GCGC-AAGG-CTCAG-TAAC-GGG---CG-AGT-A-TTTGATCTTC-CT-A---G----A-G-------TG-GATATCCTCTGCT-AA-CCGGAGG-GCAAAACAC--AAGATGAGCGAT------------------------------------------------------------------------------------------TGACG--AGGTCGTTCGTCTAAC--------------GAATA-----GTGTA--GGAGAGTAAGAAGCCATCCCATC-AGT-T--AGTAAGTAGGGTA-AGGGCCTACTTAGACGAAGACGGGT-ACGGGGAATTATCGTTTGATTCC-G--GAGAGGGAGC-CTGAG-AGACGGCTACCAGGTCCAAGGACAGC---AGCAGGCGCGAAAATTACCGCAGCCTGCG----TTCAGGGCGGTAGTAAG-GAGACGT-GAA----------------------------------AACA---------ATGTG-CGGGCAAAAAACG----CACTAGATACA---GGAGGACAAG-ACTGGTG-CCAGCA-CCCGCGGTAA-TACCAGCT-CCTGGAGTGTCTATG--AT-GATTGCTGCAGTTAAAGAGTTCGTAGTC--GA--A-----------------------------------------------------------------------------------------------------------------GTGGTT---------------------------------------------------------------------------------------------------------------------------------ATAACGGT-GTAAC------------------------AGGCCTT--------------CT----------CTCAAGGAGGGTT-ATGC-GCCGTGA-TTCC----------------------------------------------------------------------------------------------------ATGGA---------------------ATA---------AGGAGCG-T-TTAGGGGCCAGGTTATTAAGCGACGAGGGGTGAAAT-CTGGTGACTCGC-TTAGGAGCAACAGAGG-CG-AAAGCGCTGG-CCAGGAGCGAAT-CCGATGATAAAGGACGTA-GGCTAGAGG-ATCGAAGA-CGATT--AGAGACC-GTTGTAGTTC-TA-GC-AGTAAACGATGCCGATACCGTGGTGC--G-G-------AT-A-----------------------------------------------C-CGACG-G-GAAGAGAAATC-------GAGTAGGGCCCT-GGGGAGAGTACA-CG-CGCAAG-AGG-AAATTT-AAAG-GAAATTGACGGAAGA-ACACCA-CAAGGAGTGGAGTGTGCGGCT---TAATTTGACTCAACGCGGGACAGCTTACCAG-GCCCGACG-GCCGGACGAGTG-----------------------TT-GTACACGATAGG-TCGAAG-AGTG-----GTGCAT-GGCCGTTAACGACGAGTGAGGTGACTT-TTGG------------------------------------------GTTAA-AT-CCG-GGAGGTAGTGAGA--CC-CCTACC---------------------------------------------------------------------------------GAAAGGGACAGGTG--CCG-AAAGCACAGGAAGGAAGGGTCAAG-AACA-GGTCAGTGATG-CCCTCAGATGGTCTGGGCTGCACGCGC------------AC-TACAGTGGTCAT--AGAAAT-------------------------------------------------GAA-------AC----GATAGA-A--TTAA-AGATGAT----------CGAGAGGGAATGAGC------------TTTGTAA--GAGGCTCAGGAACGAGGAATTGCTAGTAAT---------CGCGGACTCATTAAGA-CGCGATGAATA-CG-TCCCTGTTCTTTGTAGT-ACGCA-CCGCCCGTCGTTAT-CGAAGA-TGGAGTCA-GGCGCGGAACAAGC----------------------------------------------------------------------------------------------------------------------------------------------------GA---GAGCGAGTGAGTGCAGGATTCTAGATGTGATACAAGTTCGTAACAAGGTAGCTGTAGGAGAACCTG------TGACTGGTACAGAA--
>U15987_Glugea_atherinae
CACCAGGTT-GATTC-TGCCT-GAC-GTG-GATGCTAGTCTCATAGGTTAAGCCATGCAT-GTGCAA------GCG--AAGC--GT--A--AGTGG---AGCG-GCGC-AAGG-CTCAG-TAAC-GGG---CG-AGT-A-TTTGATC-TC-CT-A---G----A-G-------TG-GATATCCTCTG-T-AA-CCGGAGG-GCAAAACAC--AAGATGAGCGAT------------------------------------------------------------------------------------------TGACG--AGGTCGTTCGTTTAAC--------------GAATA-----GTGTA--GGAGAGTAAGAAGCCATCCCATC-AGT-T--AGTAAGTAGGGTA-AGGGCCTACTTAGACGAAGACGGGT-ACGGGGAATTATCGTTTGATTCC-G--GAGAGGGAGC-CTGAG-AGACGGCTACCAGGTCCAAGGACAGC---AGCAGGCGCGAAAATTACCGCAGCCTGCA----TTCAGGGCGGTAGTAAG-GAGACGT-GAA----------------------------------AACA---------ATGTG-CGGGCAAAAAACG----CACTAGATACA---GGAGGACAAG-ACTGGTG-CCAGCA-CCCGCGGTAA-TACCAGCT-CCTGGAGTGTCTATGATAT-GATTGCTGCAGTTAAAGAGTTCGTAGTC--GA--A-----------------------------------------------------------------------------------------------------------------GTGGTT---------------------------------------------------------------------------------------------------------------------------------ATAACGGT-GTAAC------------------------AGGCCTT--------------CT----------CTCAAGGAGGGTT-ATGC-GCCGTGA-TTCC----------------------------------------------------------------------------------------------------ATGGA---------------------ATA---------AGGAGCG-T-TTAGGGGCCAGGTTATTAAGCGACGAGGGGTGAAAT-CTGGTGACTCGC-TTAGGAGCAACAGAGG-CG-AAAGCGCTGG-CCAGGAGCGAAT-CCGATGATAAAGGACGTA-GGCTAGAGG-ATCGAAGA-CGATT--AGAGACC-GTTGTAGTTC-TA-GC-AGTAAACGATGCCGATACCGTGGTGC--G-G-------AT-A-----------------------------------------------CGCGACGCG-GAAGAGAAATC-------GAGTAGGGCCCT-GGGGAGAGTACA-CG-CGCAAGCGAG-AAATTT-AAAG-GAAATTGACGGAAGA-ACACCA-CAAGGAGTGGAGTGTGCGGCT---TAATTTGACTCAACGCGGGACAGCTTACCAG-GCCCGACG-GCCGGACGAGTG-----------------------TT-GTACACGATAGG-TCGAAG-AGTG-----GTGCAT-GGCCGTTAACGACGAGTGAGGTGACTT-TTGG------------------------------------------GTTAA-AT-CCG-GGAAGTAGTGAGA--CC-CCTACC---------------------------------------------------------------------------------GAAAGGGACAGGTG--CCG-AAAGCACAGGAAGGAAGGGTCAAG-AACA-GGTCAGTGATG-CCCTCAGATGGTCTGGGCTGCACGCGC------------AC-TACAGTGGTCAT--AGAAAT-------------------------------------------------GAA-------AC----GATAGA-A--TTAA-AGATGAT----------CGAGAGGGAATGAGC------------TTTGTAA--GAGGCTCAGGAACGAGGAATTGCTAGTAAT---------CGCGGACTCATTAAGA-CGCGATGAATA-CG-TCCCTGTTCTTT---GT-ACACA-CCGCCCGTCGTTAT-CGAAGA-TGGAGTCA-GGCGC-GAACAAGC----------------------------------------------------------------------------------------------------------------------------------------------------GA---GAGCGAGTGAGTGCAGGATTCTAGATGTGATACAAG-TCGTAACATGGTTGCTGTTGG------------------------------
>AY090038_Glugea_epinephelusis
CACCAGGTT-GATTC-TGCCT-GAC-GTG-GATGCTAGTTTCATAGATTAAGCCATGCAT-GTGTAA------GCG--AAGC--GT--A--AGTGG---AGCG-GCGT-AAGG-CTCAG-TAAC-GGG---CG-ATT-A-TTTGATC-TC-TC-T---C----G-G-------TG-GATATCCTCTG-T-AA-ACGGAGG-GCAAAACAC--AGAAGAGGCGGT-------------------------------------------------------------------------------------------GGTT--ACATCGTCTGTTTAAC--------------GGATA-----GTGAG--AGAGAGTAAGATGCCATCCCATC-AGT-T--AGTAAGTAGGGTA-AGGGCCTACTTAGACGAAGACGGGT-ACGGGGAATTATCGTTTGATTCC-G--GAGAGGGAGC-CTGAG-AGACGGCTACCAGGTCCAAGGACAGC---AGCAGGCGCGAAAATTACCGCAGCCTGCA----TTCAGGGCGGTAGTAAG-GAGACGT-GAA----------------------------------TACG---------ATGTG-CAGGTAAATGATG----CACTAAATACA---GGAGGACAAG-ACTGGTG-CCAGCA-CCCGCGGTAA-TACCAGCT-CCTGGAGTGTCTATG--AT-GATTGCTGCAGTTAAAGAGTTCGTAGTC--GG--A-----------------------------------------------------------------------------------------------------------------GCGTTT---------------------------------------------------------------------------------------------------------------------------------TGACCGGC-GTGAC------------------------AGACTGC--------------CA----------CTCAAGGGGAGTT-TTGC-GCCGTGA-TTAC----------------------------------------------------------------------------------------------------GCGGA---------------------ATG---------AGGAGCG-T-CTAGGGGCCAGGTTACTAAGCGACGAGGGGTGAAAT-CTGGTGACTCGC-TTAGGAGCGACAGAGG-CG-AAAGCGCTGG-CCAGGGGCGAAT-CCGATGATAAAGGACGTA-GGCTAGAGG-ATCGAAGA-CGATT--AGAGACC-GTTGTAGTTT-TA-GC-AGTAAACGATGCCGATGCCGTGGTGC--T-TT------GT-G-----------------------------------------------AGCGACGCG-GAAGAGAAATC-------TAGTAGGGCCCT-GGGGAGAGTACG-CG-CGCAAGCGAG-AAATTT-AAAG-GAAATTGACGGAAGA-ACACCA-CAAGGAGTGGAGTGTGCGGCT---TAATTTGACTCAACGCGGGACAGCTTACCAG-GCCCGACG-GCCGGACGAGTG-----------------------TG-GTACACGATAGG-CCGGAG-AGTG-----GTGCAT-GGCCGTTAACGACGAGTGGGGTGACCT-TAGG------------------------------------------GTTAA-GT-CCG-GGAAGTAGTGAGA--CC-CCTGC------------------------------------------------------------------------------------GAAGGACAGGTG--CTGCAAGGCACAGGAAGGAAGGGTCAAG-AACA-GGTCAGTGATG-CCCTTAGATGGTCTGGGCTGCACGCGC------------AC-TACAGTGGTTTC--CAGAAT-------------------------------------------------TGT-------GC----TGTAGA-G--GTAA-TGGAGAT----------CGAGAGGGAATGAGC------------TTTGGAA--GAGGCTCAGGAACGAGGAATTGCTAGTAAT---------CGCGGACTCATTAAGA-CGCGATGAATA-CG-TCCCTGTTCTTT---GT-ACACA-CCGCCCGTCGTTAT-CGAAGA-TGGAGTCA-GGCGC-GAACAAGC----------------------------------------------------------------------------------------------------------------------------------------------------GA---GAGCGAGTGAGTGCAGGATTCTAGATCTGATACAAG-TCGTAACAAGGTAACC-----------------------------------
>GQ203287_Glugea_hertwigi
CACCAGGTT-GATTC-TGCCT-GAC-GTG-GATGCTAGTCTCATAGGTTAAGCCATGCAT-GTGCAA------GCG--AAGC--GT--A--AGTGG---AGCG-GCGC-AAGG-CTCAG-TAAC-GGG---CG-AGT-A-TTTGATC-TC-CT-A---G----A-G-------TG-GATATCCTCTG-T-AA-CCGGAGG-GCAAAACAC--AAGATGAGCGAT------------------------------------------------------------------------------------------TGACA--AGGTCGTTCGTTTAAC--------------GAATA-----GTGTA--GGAGAGTAAGAAGCCATCCCATC-AGT-T--AGTAAGTAGGGTA-AGGGCCTACTTAGACGAAGACGGGT-ACGGGGAATTATCGTTTGATTCC-GGAGAGAGGGAGC-CTGAG-AGACGGCTACCAGGTCCAAGGACAGC---AGCAGGCGCGAAAATTACCGCAGCCTGCG----TTCAGGGTGGTAGTAAG-GAGACGT-GAA----------------------------------AACA---------ATGTG-CGGGCAAAAGACG----CACTAGATACA---GGAGGACAAG-ACTGGTG-CCAGCA-CCCGCGGTAA-TACCAGCT-CCTGGAGTGTCTATG--AT-GATTGCTGCAGTTAAAGAGTTCGTAGTC--GA--A-----------------------------------------------------------------------------------------------------------------GTGGTT---------------------------------------------------------------------------------------------------------------------------------ATAACGGT-GTAAC------------------------AGGCCTT--------------CT----------CTCAAGGAGGGTT-ATGC-GCCGTGA-TTCC----------------------------------------------------------------------------------------------------ATGGA---------------------ATA---------AGGAGCG-T-TTAGGGGCCAGGTTATTAAGCGACGAGGGGTGAAAT-CTGGTGACTCGC-TTAGGAGCAACAGAGG-CG-AAAGCGCTGG-CCAGGAGCGAAT-CCGATGATAAAGGACGTA-GGCTAGAGG-ATCGAAGA-CGATT--AGAGACC-GTTGTAGTTC-TA-GC-AGTAAACGATGCCGATACCGTGGTGC--G-G-------AT-A-----------------------------------------------CGCGACGCG-GAAGAGAAATC-------GAGTAGGGCCCT-GGGGAGAGTACA-CG-CGCAAGCGAG-AAATTT-AAAG-GAAATTGACGGAAGA-ACACCA-CAAGGAGTGGAGTGTGCGGCT---TAATTTGACTCAACGCGGGACAGCTTACCAG-GCCCGACG-GCCGGACGAGTG-----------------------TT-GTACACGATAGG-TCGAAG-AGTG-----GTGCAT-GGCCGTTAACGACGAGTGAGGTGACTT-TTGG------------------------------------------GTTAA-AT-CCG-GGAAGTAGTGAGA--CC-CCTACC---------------------------------------------------------------------------------GAAAGGGACAGGTG--CCG-AAAGCACAGGAAGGAAGGGTCAAG-AACA-GGTCAGTGATG-CCCTCAGATGGTCTGGGCTGCACGCGC------------AC-TACAGTGGTCAT--AGAAAT-------------------------------------------------GAA-------AC----GATAGA-A--TTAA-AGATGAT----------CGAGAGGGAATGAGC------------TTTGTAA--GAGGCTCAGGAACGAGGAATTGCTAGTAAT---------CGCGGACTCATTAAGA-CGCGATGAATA-CG-TCCCTGTTCTTT---GT-ACACA-CCGCCCGTCGTTAT-CGAAGA-TGGAGTCA-GGCGC-GAACAAGC----------------------------------------------------------------------------------------------------------------------------------------------------GA---GAGCGAGTGAGTGCAGGATTCTAGATGTGATACAAG-TCGTAACAAGGTAGCTGTAGGAGAACCTG------TAGCTGGATCAGAA--
>AB623035_Glugea_plecoglossi
AACCAGATT-GATTC-TGTCT-GAC-GTG-GATGCTAGTCTCATAGGTTAAGCCATGCAT-GTGCAA------GCG--AAGC--GT--A--AGTGG---AGCG-GCGC-AAGG-CTCAG-TAAC-GGG---CG-AGT-A-TTTGATC-TC-CT-A---G----A-G-------TG-GATATCCTCTG-T-AA-CCGGAGG-GCAAAACAC--AAGATGAGCGAT------------------------------------------------------------------------------------------TGACG--AGCTCGTTCGTTTAAC--------------GAATA-----GTGTAGGGGAGAGTAAGAAGCCATCCCATC-AGT-T--AGTAAGTAGGGTA-AGGGCCTACTTAGACGAAGACGGGT-ACGGGGAATTATCGTTTGATTCC-G--GAGAGGGAGC-CTGAG-AGACGGCTACCAGGTCCAAGGACAGC---AGCAGGCGCGAAAATTACCGCAGCCTGCG----TTCAGGGCGGTAGTAAG-GAGACGT-GAA----------------------------------AACA---------ATGTG-CGGGCAAAAAACG----CACTAGATACA---GGAGGACAAG-ACTGGTG-CCAGCA-CCCGCGGTAA-TACCAGCT-CCTGGAGTGTCTATG--AT-GATTGCTGCAGTTAAAGAGTTCGTAGTC--GA--A-----------------------------------------------------------------------------------------------------------------GTGGTT---------------------------------------------------------------------------------------------------------------------------------ATAACGGC-GTAAC------------------------AGGCCTT--------------CT----------CTCAAGGAGGGTT-ATGC-GCCGTGA-TTCC----------------------------------------------------------------------------------------------------ATGGA---------------------ATA---------AGGAGCG-T-TTAGGGGCCAGGTTATTAAGCGACGAGGGGTGAAAT-CTGGTGACTCGC-TTAGGAGCAACAGAGG-CG-AAAGCGCTGG-CCAGGAGCGAAT-CCGATGATAAAGGACGTA-GGCTAGAGG-ATCGAAGA-CGATTAGAGAGACC-GTTGTAGTTC-TA-GC-AGTAAACGATGCCGATACCGTGGTGC--G-G-------AT-A-----------------------------------------------GGCGACGCG-GAAGAAAAATC-------GAGTAGGGCCCT-GGGGAGAGTACA-CG-CGCAAGCGAG-AAATTT-AAAG-GAAATTGACGGAAGA-ACACCA-CAAGGAGTGGAGTGTGCGGCT---TAATTTGACTCAACGCGGGACAGCTTACCAG-GCCCGACG-GCCGGACGAGTG-----------------------TT-GTACACGATAGG-TCGAAG-AGTG-----GTGCAT-GGCCGTT-ACGACGAGTGAGGTGACTT-TTGG------------------------------------------GTTAA-AT-CCG-GGAAGTAGTGAGA--CC-CCTACC---------------------------------------------------------------------------------GAAAGGGACAGGTG--CCG-AAAGCACAGGAAGGAAGGGTCAAG-AACA-GGTCAGTGATG-CCCTCAGATGGTCTGGGCTGCACGCGC------------AC-TACAGTGGTCAT--AGAAAT-------------------------------------------------GAA-------AC----GATAGA-A--TTAA-AGATGAT----------CGAGAGGGAATGAGC------------TTTGTAA--GAGGCTCAGGAACGAGGAATTGCTAGTAAT---------CGCGGACTCATTAAGA-CGCGATGAATA-CG-TCCCTGTTCTTT---GT-ACACA-CCGCCCGTCGTTAT-CGAAGA-TGGAGTCA-GGCGC-GAACAAGC----------------------------------------------------------------------------------------------------------------------------------------------------GA---GAGCGAGTGAGTGCAGGATTCTAGATGTGATACAAG-TCGTAACAAGGTAGCTGTAGGAGAACCTG------TAGCTGGATCAGAA--
>JQ062988_Ichthyosporidium_weissii
CACCAGGTT-GATTC-TGCCT-GAC-GTG-GATGCTAGTTTCATAGGTTAAGCCATGCAT-GTGTAA------GCA--AAGC--GT--A--AGTGG---AGCG-GCAT-ACGG-CTCAG-TAAC-GGG---CG-AGT-A-TTTGATC-TC-CT-C---G----G-G-------TG-GATATCCTCTG-T-AA-CCGGAGG-GCAAAACAC--AGGACGGGCAGC--------------------------------------------------------TG------------------------------------G--AGGCTGTCGGTTTAAC---------------GAGA-----GTGGG--GGAGAGTAAGGCGCCAGCCCATC-AGT-T--AGTAAGTAGGGTA-AGGGCCTACTTAGACGAATACGGGT-ACGGGGAATAATCGTTTGATTCC-G--GAGAGGGAGC-CTGAG-AGACGGCTACCGGGTCCAAGGACAAC---AGCAGGCGCGAAAATTACCGAAGCCTGAG----AACAGGGCGGTAGTAAG-GAGACGT-GAA----------------------------------AACA---------GAGTG-CAGGTAAAGAATG----CAAAGTGAACA---GGAGGACAAG-ACTGGTG-CCAGCA-CCCGCGGTAA-TACCAGCT-CCTGGAGTGTCTATG--AT-GATTGCTGCAGTTAAAGCGTTCGTAGTC--GG--A-----------------------------------------------------------------------------------------------------------------CCATAG---------------------------------------------------------------------------------------------------------------------------------TGAATGGC-GTGAC------------------------AGGCAGA--------------CA----------CTCAAGGTGTGCT-GAGC-GCTGTGA-TTGT----------------------------------------------------------------------------------------------------GGGGA---------------------ATG---------AGGAGAG-T-TTAGGGGCCAGGTTATTAAACGGCAAGCGGTGAAAT-GTGGTGACCCGT-TTAGGAGCGACAGAGG-CG-AAAGCGCTGG-TCAGGGGCAAAT-CCGATGATAAAGGACGTA-GGCTAGAGG-ATCGAAGA-CGATT--AGAGACC-GTTGTAGTTC-TA-GC-AGTAAACGATGCCGATGATGTGGTGC--C-A-------AA-T-----------------------------------------------GGCGACGCA-TGAGAGAAATC-------TAGTAGGGCCCT-GGGGAGAGTACA-CG-CGCAAGCGAG-AAATTT-AAAG-GAAATTGACGGAAGA-ACACCA-CAAGGAGTGGAGTGTGCGGCT---TAATTTGACTCAACGCGGGACAGCTTACCGG-GCCCGACG-ACCGGAGGAGTG-----------------------T--TTACATGATAGG-TCGGGG-AGTG-----GTGCAT-GGCCGTTAACGACGAGTGGAGTGATCT-TTGG------------------------------------------GTTAA-GT-CCG-TAAATTAGTGAGA--CC-CCAGC------------------------------------------------------------------------------------ACAGGACAGGTG--CGC-AACGCACAGGAAGGATGGGTCAAG-GACA-GGTCAGTGATG-CCCTTAGATGGCCCGGGCTGCACGCGC------------AC-TACAGTGGTCGC--CGAAGA-------------------------------------------------TAA-------GA----TAGAGA-G--GTAA-AGGCGAT----------CGAGAGGGAATGAGC------------TTTGGAA--GAGGCTCAGGAACGAGGAATTGCTAGTAAT---------CGCGGACTCATTAAGA-CGCGATGAATA-CG-TCCCTGTTCTTT---GT-ACACA-CCGCCCGTCGTTAT-CGAAGA-CGGTGCTC-GGCGC-AAGCGAGGT-----------------------------------------------------------------------------------------------------------------------------------------------AAT-AG---AACTGAGCGAGCGCAAGGCACCGGATCTGATACAAG-TCGTAACAAGGTAGCTGTAGGAGAACCTG------CAGCTGGATCAGAG--
>AJ252951_Loma_acerinae
CACCAGGTT-GATTC-TGCCT-GGT-GTG-GATGCTAGTCTCATAGGTTAAGCCATGCAT-GTGTAA------GCA--AAGCT-AG--A--AGTGG---AGCG-GCGC-AAGG-CTCAG-TAAC-GGG---CG-GAC-A-TTTGATC-TT-CT-C---G----T-G-------TG-GACATCCTCTG-T-AA-GCGGAGG-GAAAAACAC--AGGACGCGCGGA--------------------------------------------------------CGC--------------------------------------AGCCCGTGGGTGTAAC---------------GGCG-----GTGGA--GAAGAGTAAGACGCCATCCCATC-AGT-T--AGTAAGTAGGGTA-AGGGCCTACTTAGACGAAGACGGGT-ACGGGGAATGAGTGTTTGATTCC-G--GAGAGGGAGC-CTGAG-AGACGGCTACCAGGTCCAAGGACAGC---AGCAGGCGCGAAAATTACCGCAGCCTGC-----CTCAGGGCGGTAGTAAG-GAGACGT-GAA----------------------------------TGCG---------AAGTG-CTAGCAAAGAAAG----CACTGACAACA---GGAGGACAAG-ACTGGTG-CCAGCA-CCCGCGGTAA-TACCAGCT-CCTGGAGTGTCTATG--AT-GATTGCTGCAGTTAAAGGGTTCGTAGTC--TG--A-----------------------------------------------------------------------------------------------------------------GCGGAA---------------------------------------------------------------------------------------------------------------------------------CGAGGGGT-GTGAC------------------------GGGTCCC--------------AG----------CTCAAGGGGGACA-TAGC-ACCGCGA-TGCC----------------------------------------------------------------------------------------------------GCGGA---------------------ACA---------AGGAGCG-T-CTAGGGGCCAGGGTATTAAGCGACGAGGGGTGAAAT-CTGGTGACTCGC-TTAGGAGCAACAGAGG-CG-AAAGCGCTGG-CCAGGGGCGAGT-CCGATGATAAAGGACGTA-GGCTAGAGG-ATCGAAGA-CGATT--AGAGACC-GTTGTAGTTC-TA-GC-AGTAAACGATGCCGATGCCGTGGTGC--C-G-------CA-A-----------------------------------------------GGCGACGCG-GAAGAGAAATT-------GAGTAGGGCCCT-GGGGAGAGTACA-CG-CGCAAGCGAG-AAATTT-AAAG-GAAATTGACGGAAGA-ACACCA-CAAGGAGTGGAGTGTGCGGCT---TAATTTGACTCAACGCGGGACAGCTTACCAG-TCCCGACG-ATCGGAGGAGTG-----------------------TG-TTACACGATAGG-TCGGAG-AGTG-----GTGCAT-GGCCGTTAACGACGAGTGGGGTGACCT-TTGG------------------------------------------GTTAA-GT-CCG-TGAAGTAGTGAGA--CC-CCTGCC---------------------------------------------------------------------------------GCAAGGGACAGGTG--CCG-AACGCACAGGAAGGAAGGGTCAAG-AACA-GGTCAGTGATG-CCCTCAGATGGGCTGGGCTGCACGCGC------------AC-TACAGTGGTCGC--AGAAAA-------------------------------------------------GGA-------AG----GAAAGA-G--ATAA-AGGCGAT----------CGAGAGGGAACGAGC------------TTTGGAA--GAGGCTCGGGAACGAGGAATTGCTAGTAAT---------CGCGGGCTCATTAGGA-CGCGATGAATA-CG-TCCCTGTTCTTT---GT-ACACA-CCGCCCGTCGTTAT-CGAAGA-TGGAGTCA-GGCGC-GAACAAGC----------------------------------------------------------------------------------------------------------------------------------------------------GA---GAGCGAGTGAGTGCAGGATTCTAGATGTGATACAAG-TCGTAACAAGGTAGCTGTAGGAGAACCAG------CAGCAGGATCATAA--
>KU302782_Microsporidium*_luciopercae
CACCAGGTT-GATTC-TGCCT-GAC-GTG-GATGCTAGTTTCATAGGTTAAGCCATGCAT-GTGTAA------GCG--AAGC--GT--A--AGTGG---AGCG-GCAC-ACGG-CTCAG-TAAC-GGG---CT-ACT-A-TTTGATC-TC-CC-T---G----A-G-------CG-GATATCCTCTG-T-AA-CCGGAGG-GCAAAACGC--AAGAGACGCAGC--------------------------------------------------------AGA----------------------------------AG--ATGGTGTGTGTCTAAC---------------ATTA-----GTGGG--GGAGAGTAAGGAGCCAGCCCATC-AGC-T--AGTAAGTAGGGTA-AGGGCCTACTTAGGCAAATACGGGT-ACGGGGAATTAACGTTTGATTCC-G--GAGAGGGAGC-CTGAG-AGACGGCTACCGGGTCCAAGGACAAC---AGCAGGCGCGAAAATTACCGGAGCCTGCG----ATCAGGGCGGTAGTAAG-GAAACGT-GAT----------------------------------AACG---------ATGTG-CGGGTAAAGAACG----CAGTGGATACA---GGAGGAAAAG-ACTGGTG-CCAGCA-CCCGCGGTAA-TACCAGCT-CCTGGAGTGTCTATG--AT-GATTGCTGCAGTTAAAGCGTTCGTAGTC--GA--A-----------------------------------------------------------------------------------------------------------------GCGGAA---------------------------------------------------------------------------------------------------------------------------------AGAATGGC-GTGAC------------------------AGACAGC--------------TG----------CTCAAAGGGTGGA-TTGC-GCTGTGA-TCCC----------------------------------------------------------------------------------------------------GTAGG---------------------ATG---------AGGAGTG-T-CTAGGGGCCAGGTTATTAAACGGCAAGCGGTGAAAT-GTTCTGACCCGT-TTAGGAGCGACAGAGG-CG-AAAGCGCTGG-CCAGGGGCAAKT-CCGATGATAAAGGACGTA-GGCTAGAGG-ATCGAAGA-CGATT--AGAGACC-GTTGTAGTTC-TA-GC-AGTAAACGATGCCGATGTTGTGGTGC--C-A-------TG-A-----------------------------------------------GGCAACGCA-AAAGAGAAATC-------TAGTAGGGCCCT-GGGGAGAGTACG-CG-CGCAAGCGAG-AAATTT-AAAG-GAAATTGACGGATGA-ACACCT-CAAAGAGTGGAGTGTGCGGCT---TAATTTGACTCAACGCGGGACAGCTTACCGG-GCCCGACG-ACCGTATGAGCG-----------------------TG-ACACGCGATAGG-TCGGAG-AGTG-----GTGCAT-GGCCGTTAACGACGAGTGGAGTGATCT-TTGG------------------------------------------GTTAA-GT-CCG-TAAATTAGTGAGA--CC-CCAGC-----------------------------------------------------------------------------------GAAAGGACAGGTG--CGC-AACGCACAGGAAGGATGGGTCAAG-GACA-GGTCAGTGATG-CCCTTAGATGGCCCGGGCTGCACGCGC------------AC-TACAGTGGTCGC--CGAAAT-------------------------------------------------TTG-------AA----GGAAGA-G--TTAA-AGGCGAT----------CGAGAGGGAATGAGC------------TTTGGAA--GAGGCTCAGGAACGCGGAATTGTTAGTAAT---------CGCGGGCTCATTAAGA-CGCGATGAATA-CG-ACCCTGTTCATT---GT-ACACA-CCGCCCGTCGTTAT-CGAAGA-CGATGCTA-GGCGC-GAGCGAGGT-----------------------------------------------------------------------------------------------------------------------------------------------TTG-AT---GGCTGAGCAAGCGCAGGGTATTGAATCTGATGTAAG-TCGTAACAAGGTAGCTGTAGGAGAACCTG------TAGCTGGATCAGAC--
>AF322654_Pseudoloma_neurophilia
CACCAGGTT-GATTC-TGCCT-GAC-GTG-GATGCTAGTTTCATAGATTAAGCCATGCAT-GTGTAA------GCG--AAGC--GT--A--AGTGG---AGCG-GCGT-ACGG-CTCAG-TAAC-GGG---CT-ACT-A-TTTGATC-TC-CC-T---G----K-G-------CG-GATATCCTCTG-T-AA-ACGGAGG-GCAAAACGC--AAGACAAGCAGC--------------------------------------------------------AA-----------------------------------TT--TTGTTGGCTGTCTAAC---------------GAAA-----GTGGG--GGAGAGTAAGGAGCCAGCCCATC-AGC-T--AGTAAGTAGGGTA-AGGGCCTACTTAGGCAAATACGGGT-ACGGGGAATTATCGTTTGATTCC-G--GAGAGGGAGC-CTGAG-AGATGGCTACCGGGTCCAAGGACAAC---AGCAGGCGCGAAAATTACCGGAGCCTGAA----GTCAGGGCGGTAGTAAG-GAGACGT-GAG----------------------------------AACA---------ATGTG-GGGGTAAAAAACG----CACTGGAAACA---GGAGGAAAAG-ACTGGTG-CCAGCA-CCCGCGGTAA-TACCAGCT-CCTGGAGTGTCTATG--GT-GATTGCTGCAGTTAAAGCGTTCGTAGTC--GG--A-----------------------------------------------------------------------------------------------------------------GCGGAA---------------------------------------------------------------------------------------------------------------------------------AGAATGGC-GTGAC------------------------AGACAGC--------------TG----------CTCAAAGGGTGGT-GTGC-GCCGTGA-TCCC----------------------------------------------------------------------------------------------------GCGGA---------------------ATG---------AGGAGAG-T-TTTGGGACCAGGCTATTAAACGGCAAGCGGTGAAAT-GTGGTGACCCGT-TTAGGAGCRACAGAGG-CG-AAAGCGCTGG-TCAGGGGCTATT-CCGATGATAAAGGACGTA-GGCTAGAGG-ATCGAAGA-CGATT--AGAGACC-GTTGTAGTTC-TA-GC-AGTAAACGATGCCGATGTTGTGGTGC--A---------GA-G-----------------------------------------------TGCAACGCA-AGAGAGAAATC-------TAGTAGGGCCCT-GGGGAGAGTACG-CG-CGCAAGCGAG-AAATTT-AAAG-GAAATTGACGGATGA-ACACCT-CAAATAGTGGAGTGTGCGGCT---TAATTTGACTCAACGCGGGACATCTTACCGG-GCCCGACG-ACCGGACGAGCG-----------------------TG-ACACGCGATAGG-TCGGAG-AGTG-----GTGCAT-GGCCGTTAACGACGAGTGGAGTGATCT-TTGG------------------------------------------GTTAA-GT-CCG-TAAATTAGTGAGA--CC-CCAGC-----------------------------------------------------------------------------------GGAAGGACAGGTG--CGC-AACGCACAGGAAGGATGGGTCAAG-GACA-GGTCAGTGATG-CCCTTAGATGGCCCGGGCTGCACGCGC------------AC-TACAGTGGTCGC--CGAAAT-------------------------------------------------TTG-------GA----GAGAGA-G--GGAA-AGGCGAT----------CGAGAGGGAATGAGC------------TTTGGAA--GAGGCTCAGGAACGCGGAATTGTTAGTAAT---------CGCGGGCTCACTAAGA-CGCGATGAATG-CG-ACCCTGTTCATT---GT-ACACA-CCGCCCGTCGTTAT-CGAAGA-CGATGCTA-GGCGC-GAGCAAGGT-----------------------------------------------------------------------------------------------------------------------------------------------TTATTT---GGCTGAGCGAGCGCAGGGTATTGAATCTGATGTAAG-TCGTAACAAGGTAGCTGTAGGAGAACCTG------TAGCTGGATCAGTC--
>AJ252958_Tuzetia_weidneri
CACCAGGTT-GATTC-TGCCT-GAC-GTG-GATGCTAGTCTCATAGGTTAAGCCATGCAT-GTGCAA------GCG--AAGC--GT--A--AGTGG---AGCG-GCGT-AAGG-CTCAG-TAAC-GGG---CA-GGT-A-TTTGATC-TC-CT-T---G----A-G-------TG-GACATCCTCTG-T-AA-GCGGAGG-GCAAAACAC--GATACCGGCAGC--------------------------------------------------------AGAA-------------------------------------GTGTTGATGGTAGAAC---------------GGAA-----GTGGA--GGAGAGTAAGCAGCCATCCCATC-AGT-T--AGTAAGTAGGGTA-AGGGCCTACTTAGACGTAGACGGGT-ACGGGGAATTAGAGTTTGATTCC-G--GAGAGGGAGC-CTGAG-AGACGGCTACCGGGTCCAAGGACAGC---AGCAGGCGCGAAAATTACCGAAGCCTCCG----GTGAGGGCGGTAGTAAG-GAGACGT-GAA----------------------------------AACG---------AGGCG-CGGATAAAAGAAG----CGCTAGTAACA---GGAGGGCAAG-ACTGGTG-CCAGCA-GCCGCGGTAA-TACCAGCT-CCTGGAGTATCGATG--GT-GATTGCTGCAGTTAAAGAGTTCGTAGTC--AG--A-----------------------------------------------------------------------------------------------------------------GCGGGT---------------------------------------------------------------------------------------------------------------------------------ATTCGAGC-GCAAC------------------------AGGTCGC--------------CA----------CTCAAGGGGGGCA-CGAC-GTGCGAA-CGCC----------------------------------------------------------------------------------------------------GCGGA---------------------ATA---------AGGAGCG-T-CTAGGGGCCGCGTTATTAAGCGACGAGGGGTGAAAT-CTGGTGACTCGC-TTAGGAGCAACAGAGG-CG-AAAGCGGCGG-CCAGGGGCGAAT-CCGATGATAAAGGACGTA-GGCTAGAGG-ATCGAAGA-CGATT--AGAGACC-GTTGTAGTTC-TA-GC-AGTAAACGATGCCGATGCCGTGGCGC--G-G-------AA-A-----------------------------------------------CGCGACGCG-GAAGAGAAATC-------GAGTAGGGCCCT-GGGGAGAGTACG-CG-CGCAAGCGAG-AAATTT-AAAG-GAAATTGACGGAAGA-ACACCA-CAAGGAGTGGAGTGTGCGGCT---TAATTTGACTCAACGCGGGACAGCTTACCAG-GCCCGACG-GCCGCAGGAGTG-----------------------TT-GTACACGATAGG-CCGGAG-AGTG-----GTGCAT-GGCCGTTAACGACGAGTGGGGTGACCT-TAGG------------------------------------------GTTAA-GT-CCG-GGAAGTAGTGAGA--CC-CCTGCG--------------------------------------------------------------------------------ATAGTAGGACAGGTG--CGC-AAAGCACAGGAAGGAAGGGTCAAG-AACA-GGTCAGTGATG-CCCTTAGATGGTCTGGGCGGCACGCGC------------AC-TACAGTGGTCAC--GGAAAT------------------------------------------------GGAG-------AA----GAAAGA-A--GAAA-AAGTGAT----------CGAGAGGGAACGAGG------------TCTGGAA--GGGGCTCGGGAACGAGGAATTGCTAGTAAT---------CGCGGACTCATTAAGA-CGCGATGAATA-CG-TCCCTGTTCTTT---GT-ACACA-CCGCCCGTCGTTAT-CGAAGA-TGGAGTCA-GGCGC-GAACAAGC----------------------------------------------------------------------------------------------------------------------------------------------------GA---GAGCGAGTAAGTGCAGGATTCTAGATGTGATACAAG-TCGTAACAAGGTAGCTGTAGGAGAACCAG------TAGCAGGATCATAA--
>AF387331_Heterosporis_anguillarum
CACCAGGTT-GATTC-TGCCT-GAC-GTG-GACGCTAGTCTCATAGGTTAAGCCATGCAT-GTGTAG------GCG--AAGCA-TT--T--TGTGG---AGCG-GCGG-AAGG-CTCAG-TAAC-GGG---CG-TCT-A-TTTGATC-TT-CT-G---A----G-A-------CG-GACAACCTCTG-T-AA-CCGGAGG-CCAATACGT--CAGAGGCACGGT--------------------------------------------------------TACCCTG---------------------------TGTGG--TGGT-GTGCCGAAAGC----------------ATT-----GCGCG--GAAGAGTAAGGAGCCATCCCATC-AGT-T--AGTAAGTAGGGTA-AGGGCCTACTTAGACGAAGACGGGT-ACGGGGAATTGTGGTTTGATTCC-G--GAGAGGGAGC-CTGAG-AGACGGCTACCAGGTCCAAGGACAGC---AGCAGGCGCGAAAATTACCGAAGCCTCCG----GTGAGGGCGGTAGTAAG-GAGACGT-GGA----------------------------------AACG---------ATGAG-GAGGTAAAGAATG----CTCTGGTAACA---GGAGGTCAAG-ACTGGTG-CCAGCA-TCCGCGGTAA-TACCAGCT-CCTGGAGTGTCTATG--AT-GATTGCTGCAGTTAAAGAGTTCGTAGTC--GG--G-----------------------------------------------------------------------------------------------------------------CTG-CG---------------------------------------------------------------------------------------------------------------------------------TGACTGGC-GTGAA------------------------AGGCCTT--------------CT----------TTCAAGGGGGGCA-CAGC-GCGGGGA-AAGC----------------------------------------------------------------------------------------------------AGAGG---------------------ATA---------AGGAGCG-T-TTTGGGGCCAGGTTATTAAGCGACGAGAGGTGAAAT-TTGATGACTCGC-TTAGGAGGAACAGAGG-CG-AAAGCGCTGG-CCAGGGGCGAAT-CCGATGATAAAGGACGTA-GGCTAGAGG-ATCGAAGA-CGATT--AGAGACC-GTTGTAGTTC-TA-GC-AGTAAACGATGCCGATGCCGTGGTGC--G-T-------GC-G-----------------------------------------------CGCGACGCG-GAGGAGAAATT-------GAGTAGGGCCCT-GGGGAGAGTACA-CG-CGCAAGCGAG-AAATTT-AAAG-GAAATTGACGGAAGA-ACACCA-CAAGGAGTGGAGTGTGCGGCT---TAATTTGACTCAACGCGGGACAGCTTACCAG-GCCCGACG-ACCGCACGAGTG-----------------------TT-GTACACGATAGG-TCGAAG-AGTG-----GTGCAT-GGCCGTTAACGACAAGTGGGGTGACCT-TTGG------------------------------------------GTTAA-GT-CCG-GGAAGTAGTGAGA--CC-CCTGCT-----------------------------------GTC---------------------------------------CGGCAGACAGGACAGGTG--CTC-AAAGCACAGGAAGGAAGGGTCAAG-AACA-GGTCAGTGATG-CCCTTAGATGGCGTGGGCTGCACGCGC------------AC-TACAGTGGTCAC--AGAAAG-------------------------------------------------AAT-------CG----CGGAGA-G--ACAA-TGGTGAT----------CGAGAGGGAATGAGC------------TTTGCAA--GAGGCTCAGGAACGAGGAATTGCTAGTAAT---------CGCGGGCTCATTAAGA-CGCGATGAATA-CG-TCCCTGTTCTTT---GT-ACACA-CCGCCCGTCGTTAT-CGAAGA-TGGAGTCA-GGCGC-GAACAAGC----------------------------------------------------------------------------------------------------------------------------------------------------GA---GAGCGAGTGAGTGCAGGGTTCTAGATGTGATACAAG-TCGTAACAAGGTAGCTGTAGGAGAACCTG------TAGCTGGATCAGCG--
>AJ252954_Ovipleistophora_mirandellae
CACCAGGTT-GATTC-TGCCT-GGC-GTG-GATGCTAGTCTCATAGGTTAAGCCATGCAT-GTGTAA------GCG--AAGCA-TT--T--TGTGG---AGCG-GCAT-AAGG-CTCAG-TAAC-GGG---CG-TCT-A-TTTGATC-TC-CT-G---A----T-G-------TG-GACAACCTCTG-T-AA-CCGGAGG-CCAATACAC--ATGAGGCACTGT--------------------------------------------------------TTCC--G---------------------------TTTGG--TGGG-GTGTCAATAGCTA--TTT-AAT-TTTTATA-----GCGCG--GGAGAGTAAGGAGCCATCCCATC-AGT-T--AGTAAGTAGGGTA-AGGGCCTACTTAGACGAAGACGGGT-ACGGGGAATTAGGGTTCGATTCC-G--GAGAGGGAGC-CTGAG-AGATGGCTACCAGGTCCAAGGACAGC---AGCAGGCGCGAAAATTACCGAAGCCTCCG----GTGAGGGCGGTAGTAAG-GAGACGT-GAA----------------------------------TACG---------ATGTG-CAGGTAAATAATG----CACTAGTAACA---GGAGGTCAAG-ACTGGTG-CCAGCA-TCCGCGGTAA-TACCAGCT-CCTGGAGTGTCTATG--AT-GATTGCTGCAGTTAAAGTGTTCGTAGTC--GG--G-----------------------------------------------------------------------------------------------------------------CTG-CA---------------------------------------------------------------------------------------------------------------------------------TGACTGGC-GTGAA------------------------AGACCTT--------------CC----------TTTCAAGGGGGTA-CAGC-GCGGGGA-AAGC----------------------------------------------------------------------------------------------------AGAGA---------------------ATA---------AGGAGCG-T-TTTGGGGTCAGGTTATTAAGCGACGAGAGGTGAAAT-TTAATGACTCGC-TTAGGAGCAACAGAGG-CG-AAAGCGCTGG-CCAGGGGCGAAT-CCGATGATAAAGGACGTA-GGCTAGAGG-ATCGAAGA-CGATT--AGAGACC-GTTGTAGTTC-TA-GC-AGTAAACGATGCCGATGCCGTGGAGC--G-AGTTT--TAT-T-----------------------------------------------CGCTTCGCG-GAAGAGAAATT-------TAGTAGGGCCCT-GGGGAGAGTACA-CG-CGCAAGCGAG-AAATTT-AAAG-GAAATTGACGGAAGA-ACACCA-CAAGGAGTGGAGTGTGCGGCT---TAATTCAACTCAACGTGGGACAGCTTACCAG-GCCGGACG-ACCGCACGAGTG-----------------------TA-GTACACGATAGG-TTGAAG-AGTG-----GTGCAT-GGCCGTTAACGACAAGTGGGGTGACCT-TTGG------------------------------------------GTTAA-GT-CCG-GGAAGTAGTGAGA--CC-CCTGCT-----------------------------------GTTACGAG------------------------------TA--ATGGTGACAGGACAGGTG--CTC-AAAGCACAGGAAGGAAGGGTCAAG-AACA-GGTCAGTGATG-CCCTTAGATGGTCTGGGCTGCACGCGC------------AC-TACAGTGGTCAC--AGAAAG------------------------------------------------AGAT-------TA----TTGAGA-G--ATAA-TGGTGAT----------CGAGAGGGAATGAGC------------TTTGTAA--GAGGCTCAGGAACGAGGAATTGCTAGTAAT---------CGCGGGCTCATTAAGA-CGCGATGAATA-CG-TCCCTGTTCTTT---GT-ACACA-CCGCCCGTCGTTAT-CGAAGA-TGGAGTCA-GGCGC-GAACAAGC----------------------------------------------------------------------------------------------------------------------------------------------------GA---GAGCGAGTGAGTGCAGGATTCTAGATGTGATACAAG-TCGTAACAAGGTAGCTGTAGGAGAACCAG------CAGCAGGATCATAA--
>AJ252955_Ovipleistophora_ovariae
CACCAGGTT-GATTC-TGCCT-GAC-GTG-GATGCTAGTCTCATAGGTTAAGCCATGCAT-GTGTAA------GCG--AAGCATTT--T--TGTGG---AGCG-GCGT-AAGG-CTCAG-TAAC-GGG---CG-TCT-A-TTTGATC-TC-CT-G---A----T-G-------TG-GACAACCTCTG-T-AA-CCGGAGG-CCAATACAC--ATGAGGCACTGT--------------------------------------------------------TTCC--G---------------------------TTTGG--TAGG-GTGTCAATAGCTA--TTT--AT-TGTTATA-----GCGCG--GGAGAGTAAGGAGCCATCCCATC-AGT-T--AGTAAGTAGGGTA-AGGGCCTACTTAGACGAAGACGGGT-ACGGGGAATTAGGGTTCTATTCC-G--GAGAGGGAGC-ATGAG-AGATGGCTACCAGGTCCAAGGACAGC---AGCAGGCGCGAAAATTACCGAAGCCTCCG----GTGAGGGCGGTAGTAAG-GAGACGT-GAA----------------------------------TACG---------ATGTG-CAGGTAAATAATG----CACTAGTAACA---GGAGGTCAAG-ACTGGTG-CCAGCA-TCCGCGGTAA-TACCAGCT-CCTGGAGTGTCTATG--AT-GATTGCTGCAGTTAAAGTGTTCGTAGTC--GG--G-----------------------------------------------------------------------------------------------------------------CTG-CA---------------------------------------------------------------------------------------------------------------------------------TGACTGGC-GTGAA------------------------AGACCTT--------------CT----------TTCAAGGGGGGTA-CAGC-GCGGGGA-AAGC----------------------------------------------------------------------------------------------------AGAGA---------------------ATA---------AGGAGCG-T-TTTGGGGTCAGGTTATTAAGCGACGAGAGGTGAAAT-TTGATGACTCGC-TTAGGAGCAACAGAGG-CG-AAAGCGCTGA-CCAGGGGCGAAT-CCGATGATAAAGGACGTA-GGCTAGAGG-ATCGAAGA-CGATT--AGAGACC-GTTGTAGTTC-TA-GC-AGTAAACGACGCCGATGCCGTGGAGC--G-AGGAC--AAT-T-----------------------------------------------CGCTTCGCG-GAAGAGAAATT-------TAGTAGGGCCCT-GGGGAGAGTACA-CG-CGCAAGCGAG-AAATTT-AAAG-GAAATTGACGGAAGA-ACACCA-CAAGGAGTGGAGTGTGCGGCT---TAATTCAACTCAACGTGGGACAGCTTACCAG-GCCCGACG-ACCGCACGAGTG-----------------------TA-GTACACGATAGG-TTGAAG-AGTG-----GTGCAT-GGCCGTTAACGACAAGTGGGGTGACCT-TTGG------------------------------------------GTTAA-GT-CCG-GGAAGTAGTGAGA--CC-CCTGCT-----------------------------------GTTACTTTACTTACGG----------------------TT--GTTGTGACAGGACAGGTG--CTT-AAAGCACAGGAAGGAAGGGTCAAG-AACA-GGTCAGTGATG-CCCTTAGATGGTCTGGGCTGCACGCGC------------AC-TACAGTGGTCAC--AGAAAG------------------------------------------------GATA-------TC----AAGAGA-G--ATAA-TGGTGAT----------CGAGAGGGAATGAGC------------TTTGTAA--GTGGCTCAGGAACGAGGAATTGCTAGTAAT---------CGCGGGCTCATTAAGA-CGCGATGAATA-CG-TCCCTGTTCTTT---GT-ACACA-CCGCCCGTCGTTAT-CGAAGA-TGGAGTCA-GGCGC-GAACAAGC----------------------------------------------------------------------------------------------------------------------------------------------------GA---GAGCGAGTGAGTGCAGGATTCTAGATGTGATACAAG-TCGTAACAAGGTAGCTGTAGGAGAACCAG------CAGCAGGATCATAA--
>KX099692_Pleistophora_beebei
CACCAGGTT-GA-TC-TGCCT-GAC-GTG-GATGCTAGTCTCATAGGTTAAGCCATGCAT-GTGTAA------GCG--AAGCATTT--T--TGTGG---AGCG-GCGT-AAGG-CTCAG-TAAC-GGG---CG-TCT-A--TTGATC-TC-CT-G---A----T-G-------CG-GACAACCTCTG-T-AA-CCGGAGG-CCAATACGC--GTGAGGCATTGT--------------------------------------------------------TTCC--G---------------------------TTTGG--GATA-GTGTCGATAGCTT--TCA-TTT-GTTGATA-----GCGCG--GGAGAGTAAGGAGCCATCCCATC-AGT-T--AGTAAGTAGGGTA-AGGGCCTACTTAGACGAAGACGGGT-ACGGGGAATTAGGGTTCTATTCC-G--GAGAGGGAGC-CTGAG-AGATGGCTACTAGGTCCAAGGACAGC---AGCAGGCGCGAAAATTACCGAAGCCTCCG----GTGAGGGCGGTAGTAAG-GAGACGT-GAA----------------------------------TACG---------ATGTA-CAGGTAAATAATG----TGCTAGTAACA---GGAGGTCAAG-ACTGGTG-CCAGCA-TCCGCGGTAA-TACCAGCT-CCTGGAGTGTCTATG--AT-GATTGCTGCAGTTAAAGTGTTCGTAGTC--GG--G-----------------------------------------------------------------------------------------------------------------CTG-CA---------------------------------------------------------------------------------------------------------------------------------TGACTGGC-GTGAA------------------------AGGCCTT--------------CT----------TTCAAGGGGGGTA-CAGC-GCGGGGA-AAGC----------------------------------------------------------------------------------------------------AGAGA---------------------ATA---------AGGAGCG-T-TTTGGGGCCAGGTTATTAAGCGACGAGAGGTGAAAT-TTGATGACTCGC-TTAGGAGCAACAGAGG-CG-AAAGCGCTGG-CCAGGGGCGAAT-CCGATGATAAAGGACGTA-GGCTAGAGG-ATCGAAGA-CGATT--AGAGACC-GTTGTAGTTC-TA-GC-AGTAAACGATGCCGATGCCGTGGTGC--G-ATT----ATT-T-----------------------------------------------CGCGACGCG-GAAGAGAAATT-------TAGTAGGGCCCT-GGGGAGAGTACA-CG-CGCAAGCGAG-AAATTT-AAAG-GAAATTGACGGAAGA-ACACCA-CAAGGAGTGGAGTGTGCGGCT---TAATTCAACTCAACGTGGGACAGCTTACCAG-GCCCGACG-ACCGCACGAGTG-----------------------TA-CTACACGATAGG-TCGAAG-AGTG-----GTGCAT-GGCCGTTAACGACAAGTGGGGTGACCT-TTGG------------------------------------------GTTAA-GT-CCG-GGAAGTAGTGAGA--CC-CCTGCT-----------------------------------GTTGCGACGCGCTTGC----------------------GT--GTTGTGACAGGACAGGTG--CTT-AAAGCACAGGAAGGAAGGGTCAAG-AACA-GGTCAGTGATG-CCCTTAGATGGTCTGGGCTGCACGCGC------------AC-TACAGTGGTCAC--AGAAAG-------------------------------------------------GAT-------TA----TT-AGA-G--ATAA-TGGTGAT----------CGAGAGGGAATGAGC------------TTTGCAA--GAGGCTCAGGAACGAGGAATTGCTAGTAAT---------CGCGGGCTCATTAAGA-CGCGATGAATA-CG-TCCCTGTTCTTT---GT-ACACA-CCGCCCGTCGTTAT-CGAAGA-TGGAGTCA-GGCGC-GAACAAGC----------------------------------------------------------------------------------------------------------------------------------------------------GA---GAGCGAGTGAGTGCAGGATTCTAGATGTGATACAAG-TCGTAACAAGGTAGCTGTAGGAGAACCTG------TAGCTGGATCAGAT--
>AJ252953_Pleistophora_hippoglossoideos
CACCAGGTT-GATTC-TGCCT-GAC-GTG-GATGCTAGTTTCATAGGTTAAGCCATGCAT-GTGTAA------GCG--AAGCT-TT--T--AGTGG---AGCG-GCGC-AAGG-CTCAG-TAAC-GGG---CG-TCTGA-TTTGATC-TC-TC-G---G----A-G-------TG-GACAACCTCTG-T-AA-CCGGAGG-CCAAAACAC--GGGAGGGGCATG--------------------------------------------------------CAGT----------------------------------G--GAGATGCCCCGAGAAC--------------ATTTA-----GTGAG--AGAGAGTAAGGAGCCATCCCATC-AGT-T--AGTAAGTAGGGTA-AGGGCCTACTTAGACGAGGACGGGT-ACGGGGAATTAGAGTTTGATTCC-G--GAGAGGGAGC-CTGAG-AGACGGCTACCAGGTCCAAGGACAGC---AGCAGGCGCGAAAATTACCGAAGCCTGCA----TTCAGGGCGGTAGTAAG-GAAACGT-GAA----------------------------------AACG---------ATGTG-CAGGTAAAGAATG----CACTAGTAACA---GGAGGTCAAG-ACTGGTG-CCAGCA-TCCGCGGTAA-TACCAGCT-CCTGGAGTGTCTATG--AT-GATTGCTGCAGTTAAAGAGTTCGTAGTC--GG--A-----------------------------------------------------------------------------------------------------------------CTG-CG---------------------------------------------------------------------------------------------------------------------------------TGACTGGC-GTGAA------------------------AGACCCT--------------TTTA----TTCATTCAAGGGGGGCG-CAGC-GCCGGAA-AAGC----------------------------------------------------------------------------------------------------AGGGA---------------------ATA---------AGGAGCG-G-CCGGGGCACAGGTTATTAAGCGACGAGAGGTGAAAT-TTGATGACTCGC-TTAGGAGCAACAGAGG-CG-AAAGCGCTGT-GCAGGGGCGATT-CCGATGATAAAGGACGTA-GGCTAGAGG-ATCGAAGA-TGATT--AGAGACC-GTTGTAGTTC-TA-GC-AGTAAACGATGCCGATGCCGTGGGGC--A-GTTCTTA-GA-C-----------------------------------------------TGCGCCGCG-GAAGAGAAATT-------GAGTAGGGCCCT-GGGGAGAGTACA-CG-CGCAAGCGAG-AAATTT-AAAG-GAAATTGACGGAAGA-ACACCA-CAAGGAGTGGAGTGTGCGGCT---TAATTTGACTCAACGCGGGACAGCTTACCAG-GCCCGACG-ACCGCACGAGTG-----------------------TG-GTACACGATAGG-TCGGAG-AGTG-----GTGCAT-GGCCGTTAACGACAAGTGGGGTGACCT-TTGG------------------------------------------GTTAA-GT-CCG-GGAAGTTGTGAGA--CC-CCTGCT-----------------------------------G------------------------------------------GCGAGCCAGGACAGGTG--CTC-AAAGCACAGGAAGGAAGGGTCAAG-AACA-GGTCAGTGATG-CCCTTAGATGGTCTGGGCTGCACGCGC------------AC-TACAGTGGTCAC--ACGAGT-------------------------------------------------TTA-------TA----GATAGA-A--GAAA-TGGTGAT----------CGAGAGGAAATGAGC------------TTTGCAA--GAGGCTCAGGAACGAGGAATTGCTAGTAAT---------CGCGGGCTCATTAAGA-CGCGATGAATA-CG-TCCCTGTTCTTT---GT-ACACA-CCGCCCGTCGTTAT-CGAAGG-TGGAGTCA-GGCGC-GAACAAGC----------------------------------------------------------------------------------------------------------------------------------------------------GA---GAGCGAGTGAGTGCAGGGTTCTAGATGTGATACAAG-TCGTAACAAGGTAGCTGTAGGAGAACCAG------CAGCAGGATCATAA--
>KM458272_Pleistophora_hyphessobryconis
CACCAGGTT-GATTC-TGCCT-GAC-GTG-GATGCTAGTCTCATAGGTTAAGCCATGCAT-GTGTAA------GCG--AAGCATTT--T--TGTGG---AGCG-GCGT-AAGG-CTCAG-TAAC-GGG---CG-TCT-A-TTTGATC-TC-CT-G---A----T-G-------CG-GACAACCTCTG-T-AA-CCGGAGG-CCAATACGC--GTGAGGCACGGT--------------------------------------------------------TTCC--G---------------------------TCGGG--TATC-GTGTCGATAGCTA--TTT--GT-TGTAATA-----GCGCG--GGAGAGTAAGGAGCCATCCCATC-AGT-T--AGTAAGTAGGGTA-AGGGCCTACTTAGATGAAGACGGGT-ACGGGGAATTAGGGTTCTATTCC-G--GAGAGGGAGC-CTGAG-AGACGGCTACCAGGTCCAAGGACAGC---AGCAGGCGCGAAAATTACCGAAGCCTCCG----GTGAGGGCGGTAGTAAG-GAGACGT-GAA----------------------------------TACG---------ATGCA-CAGGTAAATAGTG----TGCTAGTAACA---GGAGGTCAAG-ACTGGTG-CCAGCA-TCCGCGGTAA-TACCAGCT-CCTGGAGTGTCTATG--AT-GATTGCTGCAATTAAAGTGTTCGTAGTC--GG--G-----------------------------------------------------------------------------------------------------------------CTG-CA---------------------------------------------------------------------------------------------------------------------------------TGACTGGC-GTGAA------------------------AGACCTT--------------CT----------TTCAAGGGGGGTA-CAGC-GCGGGGA-AAGC----------------------------------------------------------------------------------------------------AGAGG---------------------ATA---------AGGAGCG-T-TTTGGGGCCAGGTTATTAAGCGACGAGAGGTGAAAT-TTGATGACTCGC-TTAGGAGCAACAGAGG-CG-AAAGCGCTGG-CCAGGGGCGAAT-CCGATGATAAAGGACGTA-GGCTAGAGG-ATCGAAGA-CGATT--AGAGACC-GTTGTAGTTC-TA-GC-AGTAAACGATGCCGATGCCGTGGTGC--G-ATTTG--AGT-T-----------------------------------------------CGCGACGCG-GAAGAGAAATT-------CAGTAGGGCCCT-GGGGAGAGTACA-CG-CGCAAGCGAG-AAATTT-AAAG-GAAATTGACGGAAGA-ACACCA-CAAGGAGTGGAGTGTGCGGCT---TAATTCAACTCAACGTGGGACAGCTTACCAG-GCCCGACG-ACCGCACGAGTG-----------------------TT-GTACACGATAGG-TTGGAG-AGTG-----GTGCAT-GGCCGTTAACGACAAGTGGGGTGACCT-TTGG------------------------------------------GTTAA-GT-CCG-GGAAGTAGTGAGA--CC-CCTGCT-----------------------------------GTTACGGC------------------------------AA--GCCGTGACAGGACAGGTG--CTT-AAAGCACAGGAAGGAAGGGTCAAG-AACA-GGTCAGTGATG-CCCTCAGATGGTCTGGGCCGCACGCGC------------AC-TACAGTGGTCAC--AGAAAG-------------------------------------------------GAT-------TA----TTGAGA-G--ATAA-TGGTGAT----------CGAGAGGGAATGAGC------------TTTGCAA--GAGGCTCAGGAACGAGGAATTGCTAGTAAT---------CGCGGGCTCATTAAGA-CGCGATGAATA-CG-TCCCTGTTCTTT---GT-ACACA-CCGCCCGTCGTTAT-CGAAGA-TGGAGTCA-GGCGC-GAACAAGC----------------------------------------------------------------------------------------------------------------------------------------------------GA---GAGCGAGTAAGTGCAGGATTCTAGATGTGATACAAG-TCGTAACAAGGTAGCTGTAGGAGAACCTG------TAGCTGGATCAGAG--
>AJ252956_Pleistophora_typicalis
CACCAGGTT-GATTC-TGCCT-G---GTG-GATGCTAGTTTCATAGGTTAAGCCATGCAT-GTGTAA------GCG--AAGCT-TT--T--AGTGG---AGCG-GCGC-AAGG-CTCAG-TAAC-GGG---CG-TCTGA-TTTGATC-TC-TC-G---G----A-G-------TG-GACAACCTCTG-T-AA-CCGGAGG-CCAAAACAC--GGGAGGGGCATG--------------------------------------------------------CAGT----------------------------------G--GAGATGCCCCGAGAAC---------------ATTA-----GTGAG--AGAGAGTAAGGAGCCATCCCATC-AGT-T--AGTAAGTAGGGTA-AGGGCCTACTTAGACGAGGACGGGT-ACGGGGAATTAGAGTTTGATTCC-G--GAGAGGGAGC-CTGAG-AGACGGCTACCAGGTCCAAGGACAGC---AGCAGGCGCGAAAATTACCGAAGCCTGCA----TTCAGGGCGGTAGTAAG-GAAACGC-GAA----------------------------------AACG---------ATGTG-CAGGTAAAGAATG----CACTAGTAACA---GGAGGTCAAG-ACTGGTG-CCAGCA-TCCGCGGTAA-TACCAGCT-CCTGGAGTGTCTATG--AT-GATTGCTGCAGTTAAAGAGTTCGTAGTC--GG--A-----------------------------------------------------------------------------------------------------------------CTG-CG---------------------------------------------------------------------------------------------------------------------------------TGACTGGC-GTGAA------------------------AGACCCT--------------TTTATTCGTTCATTCAAGGGGGGCG-CAGC-GCCGGAA-AAGC----------------------------------------------------------------------------------------------------AGGGA---------------------ATA---------AGGAGCG-G-CCGGGGCACAGGTTATTAAGCGACGAGAGGTGAAAT-TTGATGACTCGC-TTAGGAGCAACAGAGG-CG-AAAGCGCTGT-GCAGGGGCGATT-CCGATGATAAAGGACGTA-GGCTAGAGG-ATCGAAGA-TGATT--AGAGACC-GTTGTAGTTC-TA-GC-AGTAAACGATGCCGATGCCGTGGGGC--A-GTTCTTA-GA-C-----------------------------------------------TGCGCCGCG-GAAGAGAAATT-------GAGTAGGGCCCT-GGGGAGAGTACA-CG-CGCAAGCGAG-AAATTT-AAAG-GAATTTGACGGAAGA-ACACCA-CAAGGAGTGGAGTGTGCGGCT---TAATTTGACTCAACGCGGGACAGCTTACCAG-GCCCGACG-ACCGCACGAGTG-----------------------TG-GTACACGATAGG-TCGGAG-AGTG-----GTGCAT-GGCCGTTAACGACAAGTGGGGTGACCT-TTGG------------------------------------------GTTAA-GT-CCG-GGAAGTTGTGAGA--CC-CCTGCT-----------------------------------G------------------------------------------GCGAGCCAGGACAGGTG--CTC-AAAGCACAGGAAGGAAGGGTCAAG-AACA-GGTCAGTGATG-CCCTTAGATGGTCTGGGCTGCACGCGC------------AC-TACAGTGGTCAC--ACGAGT-------------------------------------------------TTA-------TA----GATAGA-A--GAAA-TGGTGAT----------CGAGAGGAAATGAGC------------TTTGCAA--GAGGCTCAGGAACGAGGAATTGCTAGTAAT---------CGCGGGCTCATTAAGA-CGCGATGAATA-CG-TCCCTGTTCTTT---GT-ACACA-CCGCCCGTCGTTAT-CGAAGA-TGGAGTCA-GGCGC-GAACAAGC----------------------------------------------------------------------------------------------------------------------------------------------------GA---GAGCGAGTGAGTGCAGGGTTCTAGATGTGATACAAG-TCGTAACAAGGTAGCTGTAGGAGAACCAG------CAGCAGGATCATAA--
>AJ002605_Trachipleistophora_hominis
CACCAGGTT-GATTC-TGCCT-GAC-GTG-GATGCTAGTCTCATAGGTTAAGCCATGCAT-GTGCAA------GCG--AAGCC-GG--T--GGTGG---GGCG-GCGC-AAGG-CTCAG-TAAC-GGG---CG-ACTGA-TTTGATC-TC-CC-G---G----T-G-------TG-GACAACCTCTG-T-AA-ACGGAGG-CCAAAACAC--AGGAGCGCCGTG---------------------------------------------------------TAC---------------------------------AG--AGAC-GGTGCGAGAAC--------------CGGAG-----GTGCG--GGAGAGTAAGGAGCCATCCCATC-AGT-T--AGTAAGTAGGGTA-AGGGCCTACTTAGACGAAGACGGGT-ACGGGGAATTAGAGTTCGATTCC-G--GAGAGGGAGC-CTGAG-AGACGGCTACCAGGTCCAAGGACAGC---AGCAGGCGCGCAAATTACCGAAGCCCGCG----TTCGGGGCGGTAGTAAG-GAGACGT-GTA----------------------------------AGCG---------ATGTG-CAGGTAAAATATG----CACTGGTAACA---GGAGGTAAAG-ACTGGTG-CCAGCA-TCCGCGGTAA-TACCAGCT-CCTGGAGTGTCTATG--AT-GATTGCTGCAGTTAAAGAGTTCGTAGTC--GG--G-----------------------------------------------------------------------------------------------------------------CTG-CG---------------------------------------------------------------------------------------------------------------------------------TGACTGGG-GTTTA------------------------AGGCCCG--------------CT----------ATCGAGGCGGGCA-GTGC-GCCAGAA-AAGC----------------------------------------------------------------------------------------------------AGAGG---------------------ATG---------AGGAGCG-G-CCGGGGGCCAGGTTATTAAGCGACGAGAGGTGAAAT-TTGATGACTCGC-TTAGGAGCAGCAGAGG-CG-AAAGCGCTGG-CCAGGGGCGAAT-CCGATGATAAAGGACGTA-GGCTAGAGG-ATCGAAGA-CGATT--AGAGACC-GTTGTAGTTC-TA-GC-AGTAAACGATGCCGATGCCGTGGGGC--G-GTG-----AG-C-----------------------------------------------CGCCACGCG-GAGGAGAAATT-------GAGTAGGGCCCT-GGGGAGAGTACA-CG-CGCAAGCGAG-AAATTT-AAAG-GAAATTGACGGAAGA-ACACCA-CAAGGAGTGGAGTGTGCGGCT---TAATTTGACTCAACGCGGGACAGCTTACCAG-GCCCGACG-GTCGCATGAGTG-----------------------TT-GTACACGATAGG-CCGGAG-AGTG-----GTGCAT-GGCCGTTAACGACAAGTGGGGTGACCT-TTGG------------------------------------------GTTAA-GT-CCG-GGAAGTAGTGAGA--CC-CCTGCC-----------------------------------G------------------------------------------GCGTGCCGGGACAGGTG--CGC-AAAGCACAGGAAGGAAGGGTCAAG-AACA-GGTCAGTGATG-CCCTTAGATGGTCTGGGCTGCACGCGC------------AC-TACAGTGGTCGC--AGAAAT------------------------------------------------GGCA-------GA----GGTAGC-C--TGAA-TGGCGAT----------CGAGAGGGAACGAGC------------TCTGGAA--GGGGCTCGGGAACGAGGAATTGCTAGTAAT---------CGTGGGCTCATTAAGA-CGCGATGAATA-CG-TCCCTGTTCTTT---GT-ACACA-CCGCCCGTCGTTAT-CGAAGA-TGGAGTCA-GGCGC-GAACAAGC----------------------------------------------------------------------------------------------------------------------------------------------------GA---GAGCGAGTGAGTGCAGGGTTCTAGATGTGATACAAG-TCGTAACAAGGTAGCTGTAGGAGAACCAG------CAGCAGGATCATAA--
>AJ252961_Vavraia_culicis
CACCAGGTT-GATTC-TGCCT-GAC-GTG-GATGCTAGTCTCATAGGTTAAGCCATGCAT-GTGCAA------GCG--AAGCC-GG--T--GGTGG---AGCG-GCGC-AAGG-CTCAG-TAAC-GGG---CG-ACTGA-TTTGATC-TC-CC-G---G----T-G-------TG-GACAACCTCTA-T-AA-CCGGAGG-CCAAAACAC--AGGAGGCGCGTG--------------------------------------------------------ACAC---------------------------------GG--GCACGGGCGTGCAACC--------------GGCAG-----GTGCG--GGAGAGTAAGGAGCCATCCCATC-AGT-T--AGTAAGTAGGGTA-AGGGCCTACTTAGACGAAGACGGGT-ACGGGGAATTAGAGTTCGATTCC-G--GAGAGGGAGC-CTGAG-AGACGGCTACCAGGTCCAAGGACAGC---AGCAGGCGCGGAAATTACCGAAGCCCGCG----TTCGGGGCGGTAGTAAG-GAGACGT-GAA----------------------------------TACG---------ATGTG-CAGGTAAAATATG----CACTGGTAACA---GGAGGTCAAG-ACTGGTG-CCAGCA-TCCGCGGTAA-TACCAGCT-CCTGGAGTGTCTATG--AC-GATTGTTGCAGTTAAAGAGTTCGTAGTC--GG--G-----------------------------------------------------------------------------------------------------------------CTG-CA---------------------------------------------------------------------------------------------------------------------------------TGACCGGC-GCTGA------------------------AGGCTCC--------------CT----------ATCGAGGGGGGCA-GGGC-GCCGGAA-AAGC----------------------------------------------------------------------------------------------------AGAGG---------------------ATG---------AGGAGCG-G-CCGGGGGCCAGGTTATTAAGCGACGAGAGGTGAAAT-TTGATGACTCGC-TTAGGAGCAGCAGAGG-CG-AAAGCGCTGG-CCAGGGGCGAAT-CCGATGATAAAGGACGTA-GGCTAGAGG-ATCGAAGA-CGATT--AGAGACC-GTTGTAGTTC-TA-GC-AGTAAACGATGCCGATGCCGTGGGGC--G-GTGC----AG-C-----------------------------------------------CGCCACGCG-GAGGAGAAATT-------GAGTAGGGCCCT-GGGGAGAGTACA-CG-CGCAAGCGGG-AAATTT-AAAG-GAAATTGACGGAAGA-ACACCA-CAAGGAGTGGAGTGTGCGGCT---TAATTTGACTCAACGC-GGACAGCTTACCAG-GCCCGACG-GTCGCACGAGTG-----------------------TG-GTACACGATAGG-CCGGAG-AGTG-----GTGCAT-GGCCGTTAACGACAAGTGGGGTGACCT-TTGG------------------------------------------GTTAA-GT-CCG-GGAAGTAGTGAGA--CC-CCTGCC-----------------------------------G------------------------------------------GCGCGCCGGGACAGGTG--CTC-AAAGCACAGGAAGGAAGGGTCAAG-AACA-GGTCAGTGATG-CCCTTAGATGGTCTGGGCTGCACGCGC------------AC-TACAGTGGTCGC--AGAAAT------------------------------------------------CAGT-------GC----CCGAGC-G--GCAA-TGGCGAT----------CGAGAGGGAACGAGC------------TCTGGAA--GGGGCTCGGGAACGAGGAATTGCTAGTAAT---------CGTGGGCTCATTAAGA-CACGGTGAATA-CG-TCCCTGTTCTTT---GT-ACACA-CCGCCCGTCGTTAT-CGAAGA-TGGAGTCA-GGCGC-GAACAAGC----------------------------------------------------------------------------------------------------------------------------------------------------GA---GAGCGAGTGAGTGCAGGGTTCTAGATGTGATACAAG-TCGTAACAAGGTAGCTGTAGGAGAACCAG------TAGCAGGATCATAA--
>AY530532_Myosporidium_merluccius
CACCAGGTT-GATTC-TGCCT-GAC-GTG-GATGCTAGTTTCATAGACTAAGCCATGCAT-GTGTAA------GCG--AAGC-TTT--T--AGTGG---AGCT-GCGG-AAGG-CTCAG-TAAC-GGG---CG-TCTAA-TTTGATC-TC-TT-A---G----A-G-------CG-GACAACCTCTG-T-AA-ACGGAGG-ACAAAACGC--ATTATGGGCATG--------------------------------------------------------TCYG----------------------------------A--AAGATGCCTAGACAAC-------------CGAAAG-----GTGTG--AGAGAATAAGGGGCCATCCCATC-AGT-T--AGTAAGTAAGGTA-AAGGCCTACTTAGACGAAGACGGGT-ACGGGGAATTATTGTTCGATTCC-G--GAGAGGGAGC-CTGAG-AGATGGCTACCAGGTCCAAGGATAGC---AGCAGGCGCGAAAATTACCGAAGCCTAA-----AGTAGGGCGGTAGTAAT-GAAACGT-GAA----------------------------------AACG---------ATGTA-CTGATAAAAGAGG----TAGTAGTGACT---GGAGGTAAAG-ACTGGTG-CCAGCA-TCCGCGGTAA-TACCAGCT-CCAGGAGTGTCTATG--AT-GATTGTTGCAATTAAAGAGTTCGTAGTC--GA--G-----------------------------------------------------------------------------------------------------------------TAG-CA---------------------------------------------------------------------------------------------------------------------------------TGACAGGT-CTTTA------------------------AAGTGGT--------------GG----------ATCAAACGACGAC-CAGG-ATCTGAA-AAGC----------------------------------------------------------------------------------------------------TAAGA---------------------ATG---------AGGAGCG-A-TCAGGGGCTAGTTTATTAAGCGACGAAAGGTGAAAT-TTGATGACTCGC-TTAGGAGAAACGGAGG-CG-AAGGCGCTAG-CCAGGAGCGAAT-CCGATGATAAAGGACGTA-GGCTAGAGG-ATCGAAGA-CGATT--AGAGACC-GTTGTAGTTC-TA-GC-AGTAAACGATGCCGACGCTGTGCTAT--G---------AA-Y-----------------------------------------------TGTAGTGCG-GAAGAGAAATC-------GAGTAGGGCCTT-GGGGAGAGTACA-TA-CGCAAGTAAG-AAACTT-AAAC-GAAATTGACGGAAGA-ACACCA-CAAGGAGTGGAGTGTGCGGCT---TAATTTGACTCAACGCGGGACAGCTTACCAA-GCCCGACG-ACTGGAYGAGTG-----------------------TA-GTACACGATAGG-TCGGAG-AGTG-----GTGCAT-GGCCGTTAACGACAAGTGGGGTGACCT-TATG------------------------------------------GTTAA-GT-CCG-GGAAGTAGTGAGA--CC-CCTGCT-----------------------------------AGCGGAAGAC----------------------------RA--GACGAGTTAGGACAGGTA--CGC-AAAGTACAGGAAGGAAGGGTCAAG-AACA-GGTCAGTGATG-CCCTCAGATGGCTTGGGCTGCACGCGC------------AC-TACAGTGGTCAC--ACGAAT-----------------------------------------------AAAGG-------AA----AGTAAC-A--GTAA-AGGTGAT----------TGAGAGGGAATGAGC------------TTTGTAA--GAGGCTCAGGAACGAGGAATTGCTAGTAAT---------CGCAGACTCATTAAGA-TGCGATGAATA-CG-TCCCTGTTCTTT---GT-ACACA-CCGCCCGTCGTTAT-CGAAGA-TGGAATCA-GGTGC-GAACAAGT----------------------------------------------------------------------------------------------------------------------------------------------------GA---AAACGAGTGAGTACAGGGTTCTAGATGTGATACAAG-TCGTAACAAGGTAGCTGTAGG------------------------------
>KU302781_Myosporidium_spraguei
CACCAGGTT-GATTC-TGCCT-GAC-GTG-GATGCTAGTTTCATAGACTAAGCCATGCAT-GTGTAA------GCG--AAGC-TTT--T--AGTGG---AGCT-GCGG-AAGG-CTCAG-TAAC-GGG---CG-TCTAA-TTTGATC-TC-TT-A---G----A-G-------CG-GACAACCTCTG-T-AA-ACGGAGG-ACAAAACGC--ATTATGGGCATG--------------------------------------------------------TCTG----------------------------------A--AAGATGCCTAAACAAC-------------CGAAGG-----GTGTG--AGAGAATAAGGGGCCATCCCATC-AGT-T--AGTAAGTAAGGTA-AAGGCCTACTTAGACGAAGACGGGT-ACGGGGAATTATTGTTCGATTCC-G--GAGAGGGAGC-CTGAG-AGATGGCTACCAGGTCCAAGGATAGC---AGCAGGCGCGAAAATTACCGAAGCCTAA-----AGTAGGGCGGTAGTAAT-GAAACGT-GAA----------------------------------AACG---------ATGTA-CTGATAAAAGAGG----TAGTAGTGACT---GGAGGTAAAG-ACTGGTG-CCAGCA-TCCGCGGTAA-TACCAGCT-CCAGGAGTGTCTATG--AT-GATTGTTGCAATTAAAGAGTTCGTAGTC--GA--G-----------------------------------------------------------------------------------------------------------------TAG-CA---------------------------------------------------------------------------------------------------------------------------------TGACAGGT-CTTTA------------------------AAGTGGT--------------GG----------ATCAAACGACGAC-CAGG-ATCTGAA-AAGC----------------------------------------------------------------------------------------------------TAGGA---------------------ATG---------AGGAGCG-A-TCAGGGGCTAGTTTATTAAGCGACGAAAGGTGAAAT-TTGATGACTCGC-TTAGGAGAAACGGAGG-CG-AAGGCGCTAG-CCAGGAGCGAAT-CCGATGATAAAGGACGTA-GGCTAGAGG-ATCGAAGA-CGATT--AGAGACC-GTTGTAGTTC-TA-GC-AGTAAACGATGCCGACGCTGTGCTAT--G---------AA-T-----------------------------------------------TGTAGTGCG-GAAGAGAAATC-------GAGTAGGGCCTT-GGGGAGAGTACA-TA-CGCAAGTAAG-AAACTT-AAAC-GAAATTGACGGAAGA-ACACCA-CAAGGAGTGGAGTGTGCGGCT---TAATTTGACTCAACGCGGGACAGCTTACCAA-GCCCGACG-ACTGGACGAGTG-----------------------TA-GTACACGATAGG-TCGGAG-AGTG-----GTGCAT-GGCCGTTAACGACAAGTGGGGTGACCT-TATG------------------------------------------GTTAA-GT-CCG-GGAAGTAGTGAGA--CC-CCTGCT-----------------------------------AGCGGAAGAC----------------------------GA--GGCGAGTTAGGACAGGTA--CGC-AAAGTACAGGAAGGAAGGGTCAAG-AACA-GGTCAGTGATG-CCCTCAGATGGCTTGGGCTGCACGCGC------------AC-TACAGTGGTCAC--ACGAAT-----------------------------------------------AAAGG-------AA----AGTAAC-A--GTAA-AGGTGAT----------TGAGAGGGAATGAGC------------TTTGTAA--GAGGCTCAGGAACGAGGAATTGCTAGTAAT---------CGCAGACTCATTAAGA-TGCGATGAATA-CG-TCCCTGTTCTTT---GT-ACACA-CCGCCCGTCGTTAT-CGAAGA-TGGAATCA-GGTGC-GAACAAGT----------------------------------------------------------------------------------------------------------------------------------------------------GA---AAACGAGTGAGTACAGGATTCTAGATGTGATACAAG-TCGTAACAAGGTAGCTGTAGGAGAACCTG------TAGCTGGATCAGAC--
>JQ268567_Triwangia_caridinae
CACCAGGTT-GATTC-TGCCT-GAC-GTG-GATGCTAATCTCATAGGTTTAGCCATGCAA-GTGTAA------GCG--AAAC--GT--A--AGTGA---AGCG-GCGA-AAGG-CTCAG-TAAC-GGG---CG-ATTAA-TTTAATC-CT-CA-G---A----A-G-------TG-GACAACCTCGG-G-AA-ACTGAGG-GGAAAACAC--ATAAGATGCTAT-----------------------------------------------------------------------------------------GTATTA--TTATAGTGAATGAAAC--------------GGATA-----GTGCT--GAGGAGTAAGAGGCCAACCCATC-AGT-T--AGTAAGTAAGGTA-AGGGCTTATTTAGACGACAACGGAG-ACGGGGAATTAGGGTTTGATTCC-G--GAGAGGGAGC-CTGAG-AGAAGGCTACCAGGTCCAAGGACAGC---AGCAGGCGCGAAAATTACCGAAGCCCGC-----ATTGGGGCGGTAGTAAG-GAGACGT-AATT-------------------------------A-AATG---------AAGTA-CGGGTAAAAAACG----TACTACGAACT---GGAGGGTAAG-GCTGGTG-CCAGCA-ACCGCGGTAA-TTCCAGCT-CCAGGAGTGTCTATG--AA-TATTGCTGCGATTAAAAGGTCCGTAGTC--GA--G-----------------------------------------------------------------------------------------------------------------TTG-TT---------------------------------------------------------------------------------------------------------------------------------TAGCTAGT-CTGTA------------------------ATGTTAC--------------TG----------ATTGAGAGTAAAT-AAGG-ACTAGAA-AAGC----------------------------------------------------------------------------------------------------AAATA---------------------AAT---------AGGAGCG-A-CCGAGGGTCAGATTATTGAGAAGGGAGAGGTGAAAT-TTGAAGATCTTT-TCAGGAGTAACAGAGG-CG-AAAGCGCTGA-CCAAGGGCGAAT-CCGTTGATCAAGGACGTA-GGCTGGAGG-ATCGAAGA-CGATT--AGAGACC-GTAGTAGTTC-CA-GC-AGTAAACGATGCCGACACCGCGATAT--G-AAT--------------------------------------------------------AGTGTTGCG-GAAGAGAAATC-------TAGTAAGGCTTT-GGGGAGAGTACG-CG-CGCAAGCGAT-AAATTT-AAAG-GAAATTGACGGAAGA-ACACCA-CAAGGAGTGGAGTGTGCGGCT---TAATTTGACTCAACGCAGGACAGCTTACCAG-GCCCAATG-ACTAAGCGAGCG-----------------------TA-TTACGCGATAAG-TCAGAG-AGTG-----GTGCAT-GGCCGTTATCGACAAGTGGAGTGATTT-TTTG------------------------------------------ATTAA-AT-TCT-TGAATTAGTGAGA--CG-CTTACC-----------------------------------A--------------------------------------------GAAATGGGACAAGTA--TGA-AAAATACGGGAAGAAAAGCGCAAG-AACA-GGTCAGTGATG-CCCTTAGATGGCCTGGGCTGCACGCGC------------AC-TACAGTGGTCAA--GATAGA-------------------------------------------------AAG-------AA----AATAGA-A--GAAA-AGGTGAT----------CGAGAGGGAACGAGC------------TCTGTAA--GGGGCTCGGGAACGAGGAATTGCTAGTAAT---------CGTGATCTCAGTAAGA-TACGATGAATG-AG-TCCCTGCTCTTT---GT-ACACA-CCGCCCGTCGTTAT-CGAATA-TGGAATCA-GGTGC-GAACGAGCC-----------------------------------------------------------------------------------------------------------------------------------------------TA--TA---AAGCAAGTGAGTGCAGGGTTCTAGATGTGATACAAG-TCGTAACAAGGCAGCTGTAGGAGAACCAT------TAGCAGGATCATAA--
>AF394529_Ordospora_colligata
CACCAGGTT-GATTC-TGCCT-GAC-GTG-GATGCTAGTGTCTGAGATTAAGCCATGCAT-GTGA--------GTG--AATG---TAGTAAGCAGG---AACT-GCGG-ACGG-CTCAG-TAAG-ACT---AC-GATGA-AATGATC-TG-CG-A-------AGAA-------GA-AGTAACGGCGG-G-AA-ACTGAAG-AAGAGAGTT--TTTGAGAATACT------------------------------------------------------------------------------------------TGAAGGGATGCGGAGAAGTGATTTTTGAAGTGATGTTGAGTA-----TTTGA--GCGGAGTGTGTTGTAGACCTATC-AGC-T--GGTAGCTAGGGTA-ATGGCCTAGGTAGGCGACGACGGGAGACGGGGGATTAGGGTTTGATTCC-G--GAGAGGGAGC-CTGAG-AGATGGCTACTACGTCCAAGGATGGC---AGCAGGCGCGAAACTTGCCTAATCC--------TGTGGGGAGGCGGTTAT-GAGACGT-ATGA---------------------------TATTGTTATG--------AAGCGG-ACGATGAAAGAGT----CAGTGGATATT---GGAGGGCAAG-TCGGGTG-CCAGCA-GCCGCGGTAA-TACCTGCT-CCGATGGTGTCTATG--GT-GAATGCTGCGGTTAAAAAGTCTGTAGTC--AA--G---------------------------------------------------------------------------------------------------------------------------------------------------------------------------------------------------------------------------------------------------TGAGGATGTGTAT-GAGTA----------------------------------------------------------TGAAGGTGAGTG-AACTAGAGTTGAATAAGCTTGTATGT-------------------------------------------------------------------------------------------ATGAG---------------------GAG---------AGCAACG-G-AGGGGGTGCACTGGATAGCTGGGCGAGAGGTGAAAT-GTGAAGACCCTG-GCTGGACGAACGGAGG-CG-AAGGCTGTGT-GCCATGACGAAT-GTGATGATCAAGGACGAA-GGCCAGAGG-ATCGAAAT-CGATT--AGATACC-GTTTTAGTTC-TG-GC-AGTAAACGATGCTGACGGGATGACAT--G-TATG-------------------------------------------------------TGTGTTATG-CAAGAGAAATT---G-AGTATGTGAGCTCT-GGGGATAGTATG-TT-CGCAAGGGTG-AAACTT-AAA--GAGATTGACGGAAGG-ACACCA-CAAGGAGTGGAGTGTGCGGCT---TAATTTGACTCAACGCGGGGCAACTTACCAG-GGCTGAAG-ATGTGTGGAGAA-----------------------CTGAGAGGGGAGCAC-ATTGGC-GGTG-----GTGCAT-GGCCGTTTGAAACGGATGGCGTGAGCT-GAGG------------------------------------------ATTAA-TT-TCC-GGAAGGCGTGAGA--CC-CACA----------------------------------------------------------------------------------------AGACAGGTTGTTT--GGATGACAGGAGGGAGTGGAACAG-AACA-GGTCCGTTATG-CCCTGAGATGTCCTGGGCGGCACGCGC------------AC-TACGATACGTGT--ATGAGA-------------------------------------------------------------------------------------TG----------TGTGAGGGATGAATG------------TGTGGAA--TGGCATTCTGAACGTGGAATTCCTAGTAAT---------GGT-GGCTCAACAAGC-CGACGTGAATG-TG-TCCCTGTCCTTT---GT-ACACA-CCGCCCGTCGCTAT-CTGAGA-TGGCACAT-GGGAC-GAACACCG---------------------------------------------------------------------------------------------------------------------------------------------------------AGGGGTGTGAGTCTTCTGTGGTAGATGAGATATAAG-TCGTAACATGGCTGCGGTTGGAGAACCAG------CTGCAGGATCATCA--
>FJ865223_Mockfordia_xanthocaeciliae
CACCAGGTT-GATTC-TGCCT-GAC-GTG-GATGCTAGTTCCTGAGATTAAGSCATGCAT-GTTT--------ATG--AAGCGATATCGATTGCGG---ATTG-ATAGTACGG-CTCAS-TAAT-ACT---GC-GATGA-TTTGGTT-GA-GG-G---G---AGTG-------TC-TGTAACTACRG-G-AA-ACWGTAR-GTAGTGGGC--TTGTAKGGTATT--------------------------------------------------------------------------------------------------------TGCACGTGGCTTTGTGTTATGTGTGGTA-----TGTGT--CTTGAGTAAGTTGCAGGCCTATC-AAC-T--GGTAGGTAGGGTA-ATGGCCTACCTAGGTGGTGACGGGATACGGGGGATTAGGGTTTGATTCC-G--GAGAGGGAGC-CTGAG-AGATGGCTWCTACGTCCAAGGATGGC---AGCAGGCGCGAAACTTGCCTAATCCAG------TATTGGGAGGCAGTGAC-GGGACGT-GATT---------------------------------GGAT---------GGCGT-GATGTAAAGAAGC----ATGCTTGTATC---RSAGGGCAAG-TCGGGTG-CCAGCA-GCCGCGGTAA-TACCTGCT-CCGATAGTGTCTATG--GT-GAATGCTGCAGTTAAAAAGTCTGTAGTC--KG--G--------------------------------------------------------------------------------------------------------------------------------------------------------------------------------------------------------------------------------------------------ACCTTTTGGTATGT---------------------------------------------------------------CTGTTTGTGCTTATGTTTGTAGTGAGCTGTGGATGTACTTA------------------------------------------------------------------------------------------TGGTT---------------------GTA---------CGCAGAG-G-ATGAGGGGTACTGGATAGTTGGGCGAGAGGTGAAAT-GTGATGACCCTG-ACTGGACGAACAGAAG-CG-AAGGCTGTAC-TCTTGGACTTGT-GTGTGGATCAAGGACGAA-GGCTGGAGG-ATCGAAAT-CGATT--AGATACC-GTTTTAGTTC-CA-GC-AGTAAACGATGCCGACTGTGTGGTGC--G-GTA--------------------------------------------------------TGCACTGTG-CGCGAGAAATCAGTT-AGTATGTGGGTTTT-GGGGATAGTATG-TT-CGCAAGGATG-AAACTT-GAA--GAGATTGACGGAAGG-ACACCA-CCAGGAGTGGAGTGTGCGGCT---TAATTTGACTCAACGCGGGACAACTTACCAA-TGCAGTACTGAGCGTGTGATT-----------------------GA-GTACAAGATGCT-TAGGGT-GGTG-----GTGCAT-GGCCGTTTTAAATGGATGGCGTGAGCT-GTGG------------------------------------------ATTAA-TT-TCC-GTAAGATGTGAGA--CC-CATG-----------------------------------------------------------------------------------------GACGGCGTCAAG--TGTGGCGAGGAAGGGTAGGAATAG-AACA-GGTCCGTTATG-CCCTAAGATGTGTTGGGCTGCACGCKC------------AC-TACSATATGCCA--GTGGGG-------------------------------------------------------------------------------------CA----------TGTGAGGGATTGAGG------------GATGTGA--TTGCCTCATGAACGTGGAATTCCTAGTAAG---------TRC-GGKTCATTAAGC-CGTGTTGAATG-AG-TCCCTGTCCTTT---GT-ACACA-CCGCCCGTCGCTAT-CTAAGA-TGATACTC-TGGAC-GAAGACTGTGAGGTCTGAGTTTGTTGNNTTAGATAANATATNANNCGNANCNAGGTNAC------------------------------------------------------------------------------------------------------CAGNGCCCGANCCTGTGCAACTAGATAAGGTATAAG-TCGTAACAAGGTAACCANNATCCAATGGGGTAACTCAGCGGGACTCCAA--
>L17072_Encephalitozoon_cuniculi
CACCAGGTT-GATTC-TGCCT-GAC-GTG-GATGCTATTCTCTGGGGCTAAGCCATGCAT-GCTT--------GTG--AACT---CTTTGTGGGGG---ATTA-GCGG-ACGG-CTCAG-TGAT-AGC---AC-GATGA-TTTGTTT-GC-GG-G---A---TG-A-------GC-AGTAGCTGCGG-G-AA-ACTGCAG-ATAGTGGTC---------------------------------------------------------------------------------------------------------------------------------------TGCCCCTGTGG-----GGGTT--GGCAAGTAAGTTGTGGGCCTATC-AGC-T--GGTAGTTAGGGTA-ATGGCCTAACTAGGCGCAGACGGGATACGGGGGATCAGGGTTTGGTTCC-G--GAGAGGGAGC-CTGAG-AGATGGCTACTACGTCCAAGGATGGC---AGCAGGCGCGAAACTTGCCTAATCCT--------TTGGGGAGGCGGTTAT-GAGAAGT-GATG---------------------------------TGTG----------TGCG-AGTGCAAAGGGGT----CGCATGTGATT---GGAGGGCAAG-TCGGGTG-CCAGCA-GCCGCGGTAA-TACCTGCT-CCAATAGTGTCTATG--GT-GGATGCTGCAGTTAAAATGTCCGTAGTC--TGTTG---------------------------------------------------------------------------------------------------------------------------------------------------------------------------------------------------------------------------------------------------------TGTATGT---------------------------------------------------------------CTTTGTGTGTGAT-GTTTGTGGTTGTGTGTGGATGTAGTG-------------------------------------------------------------------------------------------ATGTG---------------------TGT---------GGCAGAG-G-ACGAGGGGCACTGGATAGTTGGGCGAGAGGTGAAAT-GCGAAGACCCTG-ACTGGACGAGCGGAAG-CG-AAGGCTGTGC-TCTTGGACTAAT-GTTGCGATGAAGGACGAA-GGCTAGAGG-ATCGAAAT-CGATT--AGATACC-GTTTTAGTTC-TA-GC-AGTAAACGATGCCGACTGGACGGGAC--A-GTG--------------------------------------------------------TGTGTTGTC-CATGAGAAATC-TTG-AGTATGCGGGTTCT-GGGGATAGTATG-CT-CGCAAGAGTG-AAACTT-GAA--GAGATTGACGGAAGG-ACACCA-CAAGGAGTGGAGTGTGCGGCT---TAATTTGACTCAACGCGGGGCAACTTACCGG-CTCTGAAGGATGCCTGTGAGT-----------------------GCATGGCATGAGGCA-TGCGGC-GGTG-----GTGCAT-GGCCGTTTTAAATGGATGGCGTGAGCT-TTGT------------------------------------------CTTAA-GT-TGC-GTAAGATGTGAGA--CC-CTTT-----------------------------------------------------------------------------------------GACGGTGTTCTA--CGGAGCAAGGAGGGGATGGAAGAG-AACA-GGTCCGTTATG-CCCTGAGATGAGGCGGGCTGCACGCGC------------AC-TACGATAGATGG--CGCTTC--------------------------------------------------------------------------------TGCCTGC----------TGTGAGGGATGAAGC------------TGTGTAA--GGGGCTTCTGAACGTGGAATTCCTAGTAAT---------AGC-GGCTGACGAAGC-TGCTTTGAATG-TG-TCCCTGTCCTTT---GT-ACACA-CCGCCCGTCGCTAT-CTAAGA-TGACGCAC-TGGAC-GAAGATCG---------------------------------------------------------------------------------------------------------------------------------------------------------GAAGGTCTGAGTCCTGAGTGTTAGATAAGATATAAG-TCGTAACATGGCTGCTGTTGGAGAACCAT------TAGCAGGATCATAA--
>L19070_Encephalitozoon_hellem
CACCAGGTT-GATTC-TGCCT-GAC-GTG-GATGCTATTCTCTGGGGCTAAGCCATGCAT-GTTT--------ATG--AAGC---CTTTATGGGGG---ATTG-ACGG-ACGG-CTCAG-TGAT-AGT---AC-GATGA-TTTGATT-GG-GA-G---C---CT-G-------GA-TGTAACTGTGG-G-AA-ACTGCAG-GTAAGTTCT---------------------------------------------------------------------------------------------------------------------------------GGGGGTGGTAGTTTGTAGCTACTGCGT--ACCGAGTAAGTTGTAGGCCTATC-AGC-T--GGTAGTTAGGGTA-ATGGCCTAACTAGGCGGAGACGGGAGACGGGGGATCAGGGTTTGATTCC-G--GAGAGGGAGC-CTGAG-AGATGGCTACTACGTCCAAGGATGGC---AGCAGGCGCGAAACTTGCCTAATCCTT------ATTGGGGAGGCGGTTAT-GAGAAGT-AAGA---------------------------------TGTT---------TAGCA-AGTATAAATTTGT----TGTGATTTACT---GGAGGGCAAG-TCGGGTG-CCAGCA-GCCGCGGTAA-TACCTGCT-CCAGTAGTGTCTATG--GT-GAATGCTGCAGTTAAAATGTCCGTAGTT--GT--T---------------------------------------------------------------------------------------------------------------------------------------------------------------------------------------------------------------------------------------------------------TGTATGT---------------------------------------------------------------CTTTT-GAGTGAT-GTTTATGGTTTTTAGTGGATGTAGT--------------------------------------------------------------------------------------------TTTAT---------------------TGT---------AGCAGAG-G-ACGAGGGGCACTGGATAGTTGGGCGAGGGGTGAAAT-ACGAAGACCCTG-ACTGGACGAAGAGAAG-CG-AAGGCTGTGT-TCTTGGACTTTT-GTGGTGATGAAGGACGAA-GGCTAGAGG-ATCGAAAT-CGATT--AGATACC-GTTTTAGTTC-TA-GC-AGTAAACGATGCCGACTGGACGGGAC--T-GTTTT------------------------------------------------------AGTGTTGTC-CGAGAGAAATC-TTA-AGTATGTGGGTTCT-GGGGATAGTATG-CT-CGCAAGAGTG-AAACTT-GAA--GAGATTGACGGAAGG-ACACCA-CAAGGAGTGGAGTGTGCGGCT---TAATTTGACTCAACGCGGGGCAACTTACCGG-TTCTGAAGTGAGTGTGAGAGT---------------------GTTT-TTACATGATGCT-TACGGC-GGTG-----GTGCAT-GGCCGTTTTAAATGGATGGCGTGAGCT-TTGG------------------------------------------ATTAA-GT-TAC-GTAAGATGTGAGA--CC-CTTTTT---------------------------------------------------------------------------------------GACTGTGCTCTA--TGGGGCAAGGGAGGAATGGAACAG-AACA-GGTCCGTTATG-CCCTGAGATGAAGCGGGCGGCACGCGC------------AC-TACGATAGATGC--CTATGT--------------------------------------------------------------------------------GGGCTAC----------TGTGAGGGATGAAGC------------TGTGTAA--TGGGCTTCTGAACGTGGAATTCCTAGTAAG---------AAT-GATTGAACAAGT-TATTTTGAATG-TG-TCCCTGTCCTTT---GT-ACACA-CCGCCCGTCGCTAT-CTAAGA-TGACGCAG-TGGAC-GAAGATTG---------------------------------------------------------------------------------------------------------------------------------------------------------AGAGGTCTGAGTCTTTCGTGTTAGATAAGATATAAG-TCGTAACATGGCTGCTGTTGGAGAACCAT------TAGCAGGATCATAA--
>L39113_Encephalitozoon_intestinalis
CACCAGGTT-GATTC-TGCCT-GAC-GTG-GATGCTATTCTCTGGGACTAAGCCATGCAT-GTTG--------ATG--AA-----CCTTGTGGGGG---ATTG-ACGG-ACGG-CTCAG-TGAT-AGT---AC-GATGA-TTTGGTT-GG-CG-G---G---AG-A-------GC-TGTAACTGCGG-G-AA-ACTGCAG-GTAGGGGGC-----------------------------------------------------------------------------------------------------------------------------------TAGGAGTGTTTTTGA-----CACGA--GCCAAGTAAGTTGTAGGCCTATC-AGC-T--GGTAGTTAGGGTA-ATGGCCTAACTAGGCGGAGACGGGAGACGGGGGATCGGGGTTTGATTCC-G--GAGAGGGAGC-CTGAG-AGATGGCTACTACGTCCAAGGATGGC---AGCAGGCGCGAAACTTGCCTAATCCT--------TTGGGGAGGCGGTTAT-GAGAAGT-GAGT----------------------------------TTT---------TTTCG-AGTGTAAAGGAGT----CGAGATTGATT---GGAGGGCAAG-TCGGGTG-CCAGCA-GCCGCCGTAA-TACCTGCT-CCAATAGTGTCTATG--GT-GAATGCTGCAGTTAAAAAGTCCGTAGTC--TT--T---------------------------------------------------------------------------------------------------------------------------------------------------------------------------------------------------------------------------------------------------------TGTATGT---------------------------------------------------------------CTTTG-TTTGGGG-GATTATGTCCTGATGTGGATGTA----------------------------------------------------------------------------------------------AGAGG---------------------TTT---------GGCAGAG-G-ACGAGGGGCACCGGATAGTTGGGCGAGGGGTGAAAT-ACGAAGACCCTG-ACTGGACGGACAGAAG-CG-AAGGCTGTGC-TCTTGGACTTAT-GTGACGATGAAGGACGAA-GGCTAGAGG-ATCGAAAT-CGATT--AGATACC-GTTTTAGTTC-TA-GC-AGTAAACGATGCCGACTGGACGGGAC--T-ATAT-------------------------------------------------------AGTGTTGTG-CATGAGAAATC-TTG-AGTATGTGGGTTCT-GGGGATAGTATG-CT-CGCAAGAGTG-AAACTT-GAA--GAGATTGACGGAAGG-ACACCA-CAAGGAGTGGAGTGTGCGGCT---TAATTTGACTCAACGCGGGGCAACTTACCGG-TTCTGAAGCGGGCAGGAGAAC-----------------------GA-GGACGGGATGCG-CGCGGC-GGTG-----GTGCAT-GGCCGTTTGAAATGGATGGCGTGAGCT-TTGG------------------------------------------ATTAA-GT-TGC-GTAAGATGTGAGA--CC-CTTT-----------------------------------------------------------------------------------------GACAGTGCTCTT--TGGGGCAAGGGAGGAATGGAACAG-AACA-GGTCCGTTATG-CCCTGAGATGAAGCGGGCGGCACGCGC------------AC-TACGATAGATGG--CGAGGG--------------------------------------------------------------------------------AGCCTGC----------TGTGAGGGATGAAGC------------TGTGTAA--TGGGCTTCTGAACGTGGAATTCCTAGTAAT---------AAC-GATTGAACAAGT-TGTTTTGAATG-GG-TCCCTGTCCTTT---GT-ACACA-CCGCCCGTCGCTAT-CTAAGA-TGACGCAG-TGGAC-GAAGATTG---------------------------------------------------------------------------------------------------------------------------------------------------------GAAGGTCTGAGTCCTTCGTGTTAGATAAGATATAAG-TCGTAACATGGCTGCTGTTGGAGAACCAG------CAGCAGGATCAGTA--
>AF067144_Encephalitozoon_lacertae
CACCAGGTT-GATTC-TGCCT-GAC-GTG-GATGCTATTCTCTGGGGCTAAGCCATGCAT-GCTT--------GTG--AACT--CTTTTGTGGGGG---ATGA-GCGG-ACGG-CTCAG-TGAT-AGC---AC-GATGA-TTTGTTT-GC-AG-G-------TG-T-------GC-AGTAGCTGCGG-G-AA-ACTGCAG-ATAGGGCAC---------------------------------------------------------------------------------------------------------------------------------------GGGCCTCTGTG-----GGGGA--AGCAAGTAAGTTGTGGGCCTATC-AGC-T--GGTAGTTAGGGTA-ATGGCCTAACTAGGCGCAGACGGGATACGGGGGATCAGGGTTTGGTTCC-G--GAGAGGGAGC-CTGAG-AGATGGCTACTACGTCCAAGGATGGC---AGCAGGCGCGAAACTTGCCTAATCCT--------TTGGGGAGGCGGTTAT-GAGAAGT-GATG---------------------------------TGTG----------TGCG-AGTGCAAAGGGGT----CGCATGTGATT---GGAGGGCAAG-TCGGGTG-CCAGCA-GCCGCGGTAA-TACCTGCT-CCAATAGTGTCTATG--GT-GGATGCTGCAGTTAAAATGTCCGTAGTT--GG--G---------------------------------------------------------------------------------------------------------------------------------------------------------------------------------------------------------------------------------------------------------GGTATGT---------------------------------------------------------------CTTTG-GGGAGAT-GTTTGTGGTTTTGTGTGGATGTATGT-------------------------------------------------------------------------------------------GTGTT---------------------TGT---------GGCAGAG-G-ACGAGGGGCACTGGATAGTTGGGCGAGAGGTGAAAT-GCGAAGACCCTG-ACTGGACGAGCGGAAG-CG-AAGGCTGTGT-TCTTGGACTAAT-GCGGCGATGAAGGACGAA-GGCTAGAGG-ATCGAAAT-CGATT--AGATACC-GTTTTAGTTC-TA-GC-AGTAAACGATGCCGACTGGACGGGAC--G-GAG--------------------------------------------------------GGTGTTGTC-CATGAGAAATC-TTG-AGTATGCGGGTTCT-GGGGATAGTATG-CT-CGCAAGAGTG-AAACTT-GAA--GAGATTGACGGAAGG-ACACCA-CAAGGAGTGGAGTGTGCGGCT---TAATTTGACTCAACGCGGGGCAACTTACCGG-CTCTGAAGGATGCCTGTGAGT-----------------------GCGTGGCAGGAGGCA-TGCGGC-GGTG-----GTGCAT-GGCCGTTTTAAATGGATGGCGTGAGCT-TTGT------------------------------------------CTTAA-GT-TGC-GTAAGATGTGAGA--CC-CTTT-----------------------------------------------------------------------------------------GACGGTGTTCTA--CGGAGCAAGGAGGGGATGGAACAG-AACA-GGTCCGTTATG-CCCTGAGATGAGGCGGGCTGCACGCGC------------AC-TACGATAGATGG--CTCTGT--------------------------------------------------------------------------------GGCCTGC----------TGTGAGGGATGAAGC------------TGTGGAA--GGGGCTTCTGAACGTGGAATTCCTAGTAAT---------AGC-GGCTGACGAGGC-TGCTTTGAATG-TG-TCCCTGTCCTTT---GT-ACACA-CCGCCCGTCGCTAT-CTAAGA-TGACGCAC-TGGAC-GAAGATTG---------------------------------------------------------------------------------------------------------------------------------------------------------GAAGGTCTGAGTCGTGAGTGTTAGATAAGATATAAG-TCGTAACATGGTTGCTGTTGG------------------------------
>U26534_Vairimorpha_apis
CACCAGGTT-GATTC-TGCCT-GAC-GTA-GACGCTATTCCCTAAGATTAACCCATGCAT-GTCT--------TTG--ACGTACTAT---GTACTG---AAAG-ATGG-ACTG-CTCAG-TAAT-ACT---CA-CTTTA-TTTGATG-TA-CA-T---T------A-------TA-CATAACTACGT-T-AA-AGTGTAG-CTAACATAT--------------------------------------------------------------------------------------------------------------------------------------------------------------GTACAGTAAGAGTGAGACCTATC-AGC-T--AGTTGTTAAGGTA-ATGGCTTAACAAGGCAATAACGGGTAACGGTATTACTTTGTAATATTCC-G--GAGAAGGAGC-CTGAG-AGACGGCTACTAAGTCTAAGGATTGC---AGCAGGGGCGAAACTTGACCTATGGATA-----TTATCTGAGGCAGTTAT-GGGAAGT-AACA-----------------------------TAGTTGTT----------TCAC-ATTTTAAACGTATGTGAGCAGATTAATT---GGAGGGCAAA-TCGAGTG-CCAGCA-GCCGCGGTAA-TACTTGTT-CCAAGAGTGTGTATG--AT-GATTGATGCAGTTAAAAAGTCCGTAGTT--TA--T-----------------------------------------------------------------------------------------------------------------------------------------------------------------------------------------------------------------------------------------------------------------TGTTA----------------------------------------------------------------------------------------------------------------------------------------------------------------------------------------------------------------------------------AGAAGCA-ATATGAGGTGTACTGTATAGTTGGGAGAGAGATGAAAT-GTGACGACCCTG-ACTGGACGAACTGAAG-CG-AAAGCTGTAC-ACTTGTATGTAT-TTTTTGAACAAGGACGTA-AGCTGGAGG-ATCGAAGA-TGATT--AGATACC-ATTGTAGTTC-CA-GC-AGTAAACTATGCCGACGATGTGATAT--G-AGA-------TGT----------------------------------------------TGTATTACA-TTATAGAAATT--AG-AGTTTTTTGGCTCT-GGGGATAGTATG-AT-CGCAAGATTG-AAAATT-AAA--GAAATTGACGGAAGA-ATACCA-CAAGGAGTGGATTGTGCGGCT---TAATTTGACTCAACGCGAGGTAACTTACCAA-TATTTTAT-TGTTCTGCGAGG-----------------A---TA---TGATCTGAGGAT-GATAAT-AGTG-----GTGCAT-GGCCGTTTTCAATGGATGCTGTGAAGT-TTTG------------------------------------------ATTAA-TT-TCA-ACAAGACGTGAGA--CC-CTTTAT-------------------------------------------------------------------------------------TAGACTGACACTA---TTAGTGTAGGAAGGAAAGGACTAA-AACA-GGTCAGTTATG-CCCTCTGACATTTTGGGCAGCACGCGC------------AA-TACAATAGACTT------------------------------------------------------------------------------------------TAATC----------TTTATGGGATAATAT------------TTTGTAA--GAGATATTTGAACTTGGAATTGCTAGTAAA---------TTT-TATTAAATAAGT-AGAATTGAATG-TG-TCCCTGTTCTTT---GT-ACACA-CCGCCCGTCGCTAT-CTAAGA-TGATATGT-GTTGT-GAAATTAGTGCA-----------------------------------------------------------------------------------------------------------------------------------------------------AGCTACTTGAACAATATGTATTAGATCTGATATAAG-TCGTAACATGGTTGCTGTTGGAGAACCAT------TAGCAGGATCATAA--
>AY008373_Vairimorpha_bombi
CACCAGGTT-GATTC-TGCCT-GAC-GTA-GACGCTATTCCCTAAGATTAACCCATGCAT-GTTT--------TTG--AAGATTATT----ATCTG---AAAA-ATGG-ACTG-CTCAG-TAAT-ACT---CA-CTTTA-TTTTATG-TG-CA-C---C------G-------CA-GATAACTACGT-T-AA-AGTGTAG-ATAACATGT--------------------------------------------------------------------------------------------------------------------------------------------------------------GTACAGTAAGAGTGAGACCTATC-AGC-T--AGTTGTTAGGGTA-ATGGCTTAACAAGGCAGTGACGGGTAACGGTATTACTTTGTAATATTCC-G--GAGAAGGAGC-CTGAG-AGACGGCTACTAAGTCTAAGGATTGC---AGCAGGGGCGAAACTTGACCTATGGATT-----TTATCTGAGGCAGTTAT-GGGAAGT-AATA---------------------------TATTATTGTT----------TCAT-ATTTTAAAAATATATGAGGTGATTAATT---GGAGGGCAAA-TCAAGTG-CCAGCA-GCCGCGGTAA-TACTTGTT-CCAAGAGTGTGTATG--AT-GATTGATGCAGTTAAAAAGTCCGTAGTT--TA--T-----------------------------------------------------------------------------------------------------------------------------------------------------------------------------------------------------------------------------------------------------------------TTTTA----------------------------------------------------------------------------------------------------------------------------------------------------------------------------------------------------------------------------------AGAAGCA-ATATGAGGTGTACTGTATAGTTGGGAGAGAGATGAAAT-GTGACGACCCTG-ACTGGACGAACAGAAG-CG-AAAGCTGTAC-ACTTGTATGTAT-TTTTTGAACAAGGACGTA-AGCTGGAGG-ATCGAAGA-TGATT--AGATACC-ATTGTAGTTC-CA-GC-AGTAAACTATGCCGACGATGTGATAT--G-A-------GTATT----------------------------------------------TGTATTACA-TAGTAGAAATT--AG-AGTTTTTTGGCTCT-GGGGATAGTATG-AT-CGCAAGATTG-AAAATT-AAA--GAAATTGACGGAAGA-ATACCA-CAAGGAGTGGATTGTGCGGCT---TAATTTGACTCAACGCGAGGTAACTTACCAA-TATTTTAT-TATTCTGAGAGA-----------------A---TCC--TGATTCGAGAAT-GATAAT-AGTG-----GTGCAT-GGCCGTTTTCAATGGATGCTGTGAAGT-TTTG------------------------------------------ATTAA-TT-TCA-ACAAGACGTGAGA--CC-CTTTTA-----------------------------------------------------------------------------------TATAGACAGACACAA---TCAGTGTAGGAAGGAAAGGATTAA-AACA-GGTCCGTTATG-CCCTCAGACATTTTGGGCTGCACGCGC------------AA-TACAATAGATAT-----------------------------------------------------------------------------------------ACAGTC----------TTTATGGGATAATAT------------TTTGTAA--GAGATATTTGAACTCGGAATTGCTAGTAAA---------TTT-TATTGAATAAGT-AGAATTGAATG-TG-TCCCTGTTCTTT---GT-ACACA-CCGCCCGTCGCTAT-CTAAGA-TGATATAT-GCTGT-GAAATTAGTGCA-----------------------------------------------------------------------------------------------------------------------------------------------------AACTACTTGAACAATATGTATTAGATCTGATATAAG-TCGTAACATGGTTGCTGTTGGAGAACCAT------TAGCAGGATCATAA--
>JX205150_Vairimorpha_ceranae
CACCAGGTT-GATTC-TGCCT-GAC-GTA-GACGCTATTCCCTAAGATTAACCCATGCAT-GTTT--------TTG--A-------C----ATTTG---AAAA-ATGG-ACTG-CTCAG-TAAT-ACT---CA-CTTTA-TTTTATG-TA-AATT---T------T-------TA-ATTAACTACGT-T-AA-AGTGTAG-ATAAGATGT--------------------------------------------------------------------------------------------------------------------------------------------------------------TTACAGTAAGAGTGAGACCTATC-AGC-T--AGTTGTTAAGGTA-ATGGCTTAACAAGGCTGTGACGGGTAACGGTATTACTTTGTAATATTCC-G--GAGAAGGAGC-CTGAG-AGACGGCTACTAAGTCTAAGGATTGC---AGCAGGGGCGAAACTTGACCTATGGATT-----TTATCTGAGGCAGTTAT-GGGAAGT-AATA---------------------------TTATATTGTT----------TCAT-ATTTTAAAAGTATATGAGGTGATTAATT---GGAGGGCAAA-TCAAGTG-CCAGCA-GCCGCGGTAA-TACTTGTT-CCAAGAGTGTGTATG--AT-GATTGATGCAGTTAAAAAGTCCGTAGTT--TATTT-----------------------------------------------------------------------------------------------------------------------------------------------------------------------------------------------------------------------------------------------------------------TTTTA----------------------------------------------------------------------------------------------------------------------------------------------------------------------------------------------------------------------------------AGAAGCA-ATATGAGGTGTACTGTATAGTTGGGAGAAAGATGAAAT-GTGACGACCCTG-ACTGGACGAACAGAAG-CG-AAAGCTGTAC-ACTTGTATGTAT-TTTTTGAACAAGGACGTA-AGCTGGAGG-AGCGAAGA-TGATT--AGATACC-ATTGTAGTTC-CA-GC-AGTAAACTATGCCGACGATGTGATAT--G-GAAAATATTAATT----------------------------------------------TGTATTACA-TAATAGAAATT--TG-AGTTTTTTGGCTCT-GGGGATAGTATG-AT-CGCAAGATTG-AAAATT-AAA--GAAATTGACGGAAGA-ATACCA-CAAGGAGTGGATTGTGCGGCT---TAATTTGACTCAACGCGAGGTAACTTACCAA-TATTTTAT-TATTTTGAGAGA-----------------ACGGTTTT-TTGTTTGAGAAT-GATAAT-AGTG-----GTGCAT-GGCCGTTTTCAATGGATGCTGTGAAGT-TTTG------------------------------------------ATTAA-TT-TCA-ACAAGACGTGAGA--CC-CTTATT-----------------------------------------------------------------------------TTTTATTAAAGACAGACACAA---TCAGTGTAGGAAGGAAAGGATTAA-AACA-GGTCCGTTATG-CCCTCTGACATTTTGGGCTGCACGCGC------------AA-TACAATAGATAT-----------------------------------------------------------------------------------------ATAATC----------TTTATGGGATAATAT------------TTTGTAA--GAGATATTTGAACTTGGAATTGCTAGTAAA---------TTT-TATTAAATAAGT-AGAATTGAATG-TG-TCCCTGTTCTTT---GT-ACACA-CCGCCCGTCGCTAT-CTAAGA-TGATATAT-GTTGT-GAAATTAGTGAA-----------------------------------------------------------------------------------------------------------------------------------------------------AACTACTTAAACAATATGTATTAGATCTGATATAAG-TCGTAACATGGTTGCTGTTGGAGAACCAT------TAGCAGGATCATAA--
>MF882996_Vairimorpha_neumanni
CACCAGGTT-GATTC-TGCCT-GAC-GTA-GACGCTATTCCCTAAGATTGACCCATGCAT-GTCT--------TTG--AAGTATT-T---ATACAG---AAAG-ATGG-ACTG-CTCAG-TAAT-ACT---CA-TTTTA-TTTGATG-TA-CA-T---T------A-------TG-CATAACTACGT-T-AA-AGTGTAG-CTAATACGT--------------------------------------------------------------------------------------------------------------------------------------------------------------GTACAGTAAGAGTGAGACCTATC-AGC-T--AGTTGTTAAGGTA-ATGGCTTAACAAGGCAATAACGGGTAACGGTATTACTTTGTAATATTCC-G--GAGAAGGAGC-CTGAG-AGACGGCTACTAAGTCTAAGGATTGC---AGCAGGGGCGAAACTTGACCTATGGATT-----GTATCTGAGGCAGTTAT-GGGAAGT-AACA----------------------------TTTGTTGTT----------TCGC-ATTTTAAAAATATGTGAGCAGATTAATT---GGAGGGCAAA-TCGAGTG-CCAGCA-GCCGCGGTAA-TACTTGTT-CCACGAGTGTGTATG--AT-GATTGATGCAGTTAAAAAGTCCGTAGTT--TA--T-----------------------------------------------------------------------------------------------------------------------------------------------------------------------------------------------------------------------------------------------------------------AATTA----------------------------------------------------------------------------------------------------------------------------------------------------------------------------------------------------------------------------------AGAAGCA-ATATGAGGTGTACTGTATAGTTGGGAGAGAGATGAAAT-GTGACGACCCTG-ACTGGACGAACTGAAG-CG-AAAGCTGTAC-ACTTGTATGTAT-TTTTTGAACAAGGACGTA-AGCTGGAGG-ATCGAAGA-TGATT--AGATACC-ATTGTAGTTC-CA-GT-AGTAAACTATGCCGACGATGTGATAT--G-AGG-------TGT----------------------------------------------TGTATTACA-TTATAGAAATT--AG-AGTTTTTTGGCTCT-GGGGATAGTATG-AT-CGCAAGATTG-AAAATT-AAA--GAAATTGACGGAAGA-ATACCA-CAAGGAGTGGATTGTGCGGCT---TAATTTGACTCAACGCGAGGTAACTTACCAA-TATTTTAT-TGTCCGGCGATG-----------------A---TT---CTATTTGAGGAT-GATAAT-AGTG-----GTGCAT-GGCCGTTTTCAATGGATGCTGTGAAGT-TTTG------------------------------------------ATTAA-TT-TCA-ACAAGACGTGAGA--CC-CTTTGT-------------------------------------------------------------------------------------AGGACTGACACTT---CTAGTGTAGGAAGGAAAGGACGAA-AACA-GGTCAGTTATG-CCCTCTGACATTTTGGGCTGCACGCGC------------AA-TACAATAGACTT------------------------------------------------------------------------------------------TAATC----------TTTATGGGATAATAT------------TTTGTAA--GAGATATTTGAACTTGGAATTGCTAGTAAA---------TTT-TATTAAATAAGT-AGAATTGAATG-TG-TCCCTGTTCTTT---GT-ACACA-CCGCCCGTCGCTAT-CTAAGA-TGATATGT-GTTGT-GAAATTAGTGCA-----------------------------------------------------------------------------------------------------------------------------------------------------AGCTACTTGAACAATATGTATTAGATCTGATATAAG-TCGTAACATGGTTGCTGTTGGAGAACCAT------TAGCAGGATCATAA--
>U27359_Vairimorpha_oulemae
CACCAGGTT-GATTC-TGCCT-GAC-GTA-GACGCTATTCCCTAATATTAACCCATGCAT-GTTT--------TTG--A-------CATTTATTTG---AAAA-ATGG-ACTG-CTCAG-TAAT-ACT---CA-CTTTA-TTTGATG-TA-CATT---T------G-------AT-GATAACTACGT-T-AA-AGTGTAG-ATAAAATGT--------------------------------------------------------------------------------------------------------------------------------------------------------------GTACAGTAAGAGTGAGACCTATC-AGC-T--AGTTGTTAAGGTA-ATGGCTTAACAAGGCAGTGACGGGTAACGGTATTACTTTGTAATATTCC-G--GAGAAGGAGC-CTGAG-AGACGGCTACTAAGTCTAAGGATTGC---AGCAGGGGCGAAACTTGACCTATGGATT-----TTATCTGAGGCAGTTAT-GGGAAGT-AATA---------------------------TTATATTGTT----------TCAT-ATTGTAAAAGTATATGAGGTGATTAATT---GGAGGGCAAA-TCAAGTG-CCAGCA-GCCGCGGTAA-TACTTGTT-CCAAGAGTGTGTATG--AT-GATTGATGCAGTTAAAAAGTCCGTAGTT--TA--T-----------------------------------------------------------------------------------------------------------------------------------------------------------------------------------------------------------------------------------------------------------------ATTTA----------------------------------------------------------------------------------------------------------------------------------------------------------------------------------------------------------------------------------AGAAGCA-ATATGAGGTGTACTGTATAGTTGGGAGAGAGATGAAAT-GTAACGACCCTG-ACTGGACGAACAGAAG-CG-AAAGCTGTAC-ACTTGTATGTAT-TTTTTGAACAAGGACGTA-AGCTGGAGG-AGCGAAGA-TGATT--AGATACC-ATTGTAGTTC-CA-GC-AGTAAACTATGCCGACGATGTGATAT--G-ATA-----TTTAT----------------------------------------------TGTATTACA-TGATAGAAATT--TG-AGTTTTTTGGCTCT-GGGGATAGTATG-AT-CGCAAGATTG-AAAATT-AAA--GAAATTGACGGAAGA-ATACCA-CAAGGAGTGGATTGTGCGGCT---TAATTTGACTCAACGCGAGGTAACTTACCAA-TATTTTAT-TATTCAGAGAGA-----------------A---TTTT-TAATTTGAGGAT-GATAAT-AGTG-----GTGCAT-GGCCGTTTTCAATGGATGCTGTGAAGT-TTTG------------------------------------------ATTAA-TT-TCA-ACAAGACGTGAGA--CC-CTTTTT--------------------------------------------------------------------------------TTATATAGACAGACACAA---TCAGTGTAGGAAGGAAAGGATTAA-AACA-GGTCCGTTATG-CCCTCAGACATTTTGGGCTGCACGCGC------------AA-TACAATAGATAT-----------------------------------------------------------------------------------------ATAATC----------TTTATGGGATAATAT------------TTTGTAA--GAGATATTTGAACTTGGAATTGCTAGTAAA---------TTT-TATTAAATAAGT-AGAATTGAATG-TG-TCCCTGTTCTTT---GT-ACACA-CCGCCCGTCGCTAT-CTAAGA-TGATATGT-GTTGT-GAAATTAGTGAA-----------------------------------------------------------------------------------------------------------------------------------------------------AACTACTTGAACAATATGTATTAGATCTGATATAAG-TCGTAACATGGTTGCTGTTGGAGAACCAT------TAGCAGGATCATAA--
>AF033316_Vairimorpha_portugal
CACCAGGTT-GATTC-TGCCT-GAC-GTA-GACGCTATTCCCTAAGATTAACCCATGCAT-GTTT--------TTG--A-------C----ATTTG---AAAA-ATGG-ACTG-CTCAG-TAAT-ACT---CA-CTTAA-TTTTATG-TA-CATT---T------G-------AA-ACTAACTACGT-T-AA-AGTGTAG-ATAAGATGT--------------------------------------------------------------------------------------------------------------------------------------------------------------GTACAGTAAGAGTGAGACCTATC-AGC-T--AGTTGTTAAGGTA-ATGGCTTAACAAGGCAGTGACGGGTAACGGTATTACTTTGTAATATTCC-G--GAGAAGGAGC-CTGAG-AGACGGCTACTAAGTCTAAGGATTGC---AGCAGGGGCGAAACTTGACCTATGGATT-----TTATCTGAGGCAGTTAT-GGGAAGT-AATA---------------------------TTATATTGTT----------TCAT-ATTTTAAAAATATATGAGGTGATTAATT---GGAGGGCAAA-TCAAGTG-CCAGCA-GCCGCGGTAA-TACTTGTT-CCAAGAGTGTGTATG--AT-GATTGATGCAGTTAAAAAGTCCGTAGTT--TA--T-----------------------------------------------------------------------------------------------------------------------------------------------------------------------------------------------------------------------------------------------------------------ATTTA----------------------------------------------------------------------------------------------------------------------------------------------------------------------------------------------------------------------------------AGAAGCA-ATATGAGGTGTACTGTATAGTTGGGAGAAAGATGAAAT-GTAACGACCCTG-ACTGGACGAACAGAAG-CG-AAAGCTGTAC-ACTTGTATGTAT-TTTTTGAACAAGGACGTA-AGCTGGAGG-AGCGAAGA-TGATT--AGATACC-ATTGTAGTTC-CA-GC-AGTAAACTATGCCGACGATGTGATAT--G-ATA-----TATTT----------------------------------------------TGTATTACA-TAATAGAAATT--AG-AGTTTTTTGGCTCT-GGGGATAGTATG-AT-CGCAAGATTG-AAAATT-AAA--GAAATTGACGGAAGA-ATACCA-CAAGGAGTGGATTGTGCGGCT---TAATTTGACTCAACGCGAGGTAACTTACCAA-TATTTTAT-TATTTTGAGACG-----------------A---TTTT-TAATCAGAGAAT-GATAAT-AGTG-----GTGCAT-GGCCGTTTTCAATGGATGCTGTGAAGT-TTTG------------------------------------------ATTAA-TT-TCA-ACAAGACGTGAGA--CC-CTTTTA--------------------------------------------------------------------------------T--TATAGACAGACACAA---TCAGTGTAGGAAGGAAAGGATTAA-AACA-GGTCCGTTATG-CCCTCAGACATTTTGGGCTGCACGCGC------------AA-TACAATAGATAT-----------------------------------------------------------------------------------------ATAATC----------TTTATGGGATAATAT------------TTTGTAA--GAGATATTTGAACTTGGAATTGCTAGTAAA---------TTT-TATTAAATAAGT-AGAATTGAATG-TG-TCCCTGTTCTTT---GT-ACACA-CCGCCCGTCGCTAT-CTAAGA-TGATATAT-GTTGT-GAAATTAGTGAA-----------------------------------------------------------------------------------------------------------------------------------------------------AACTACTTGAACAATATGTATTAGATCTGATATAAG-TCGTAACATGGTTGCTGTTGGAGAACCAT------TAGCAGGATCATAA--
>EU219086_Vairimorpha_thomsoni
CACCAGGTT-GATTC-TGCCT-GAC-GTA-GACGCTATTCCCTAAGATTAACCCATGCAT-GTTT--------TTG--A-------C----ATTTG---AAAA-ATGG-ACTG-CTCAG-TAAT-ACT---CA-CTTTA-TTTTATG-TA-CATT---T------G-------AA-ATTAACTACGT-T-AA-AGTGTAG-ATAAGATGT--------------------------------------------------------------------------------------------------------------------------------------------------------------GTACAGTAAGAGTGAGACCTATC-AGC-T--AGTTGTTAAGGTA-ATGGCTTAACAAGGCAGTGACGGGTAACGGTATTACTTTGTAATATTCC-G--GAGAAGGAGC-CTGAG-AGACGGCTACTAAGTCTAAGGATTGC---AGCAGGGGCGAAACTTGACCTATGGATT-----TTATCTGAGGCAGTTAT-GGGAAGT-AATA---------------------------TTATATTGTT----------TCAT-ATTTTAAAAGTATATGAGGTGATTAATT---GGAGGGCAAA-TCAAGTG-CCAGCA-GCCGCGGTAA-TACTTGTT-CCAAGAGTGTGTATG--AT-GATTGATGCAGTTAAAAAGTCCGTAGTT--TA--T-----------------------------------------------------------------------------------------------------------------------------------------------------------------------------------------------------------------------------------------------------------------ATTTA----------------------------------------------------------------------------------------------------------------------------------------------------------------------------------------------------------------------------------AGAAGCA-ATATGAGGTGTACTGTATAGTTGGGAGAGAGATGAAAT-GTGACGACCCTG-ACTGGACGAACAGAAG-CG-AAAGCTGTAC-ACTTGTATGTAT-TTTTTGAACAAGGACGTA-AGCTGGAGG-AGCGAAGA-TGATT--AGATACC-ATTGTAGTTC-CA-GC-AGTAAACTATGCCGACGATGTGATAT--G-AAA-----TTATT----------------------------------------------TGTATTACA-TAATAGAAATT--AG-AGTTTTTTGGCTCT-GGGGATAGTATG-AT-CGCAAGATTG-AAAATT-AAA--GAAATTGACGGAAGA-ATACCA-CAAGGAGTGGATTGTGCGGCT---TAATTTGACTCAACGCGAGGTAACTTACCAA-TATTTTAT-TATTTTGAGAGG-----------------A---TTTT-TAATCTGAGAAT-GATAAT-AGTG-----GTGCAT-GGCCGTTTTCAATGGATGCTGTGAAGT-TTTG------------------------------------------ATTAA-TT-TCA-ACAAGACGTGAGA--CC-CTTTTA--------------------------------------------------------------------------------T--TATAGACAGACACAA---TCAGTGTAGGAAGGAAAGGATTAA-AACA-GGTCCGTTATG-CCCTCAGACATTTTGGGCTGCACGCGC------------AA-TACAATAGATAT-----------------------------------------------------------------------------------------ATGATC----------TTTATGGGATAATAT------------TTTGTAA--GAGATATTTGAACTTGGAATTGCTAGTAAA---------TTT-TATTAAATAAGT-AGAATTGAATG-TG-TCCCTGTTCTTT---GT-ACACA-CCGCCCGTCGCTAT-CTAAGA-TGATATAT-GTTGT-GAAATTAGTGAA-----------------------------------------------------------------------------------------------------------------------------------------------------AACTACTTGAACAATATGTATTAGATCTGATATAAG-TCGTAACATGGTTGCTGTTGGAGAACCAT------TAGCAGGATCATAA--
>U11047_Vairimorpha_vespula
CACCAGGTT-GATTC-TGCCT-GAC-GTA-GACGCTATTCCCTAAGATTAACCCATGCAT-GTTT--------TTG--A-------C----ATTTG---AAAA-ATGG-ACTG-CTCAG-TAAT-ACT---CA-CTTTA-TTTTATG-TA-CATT---T------G-------AA-ACTAACTACGT-T-AA-AGTGTAG-ATAAGATGT--------------------------------------------------------------------------------------------------------------------------------------------------------------GTACAGTAAGAGTGAGACCTATC-AGC-T--AGTTGTTAAGGTA-ATGGCTTAACAAGGCAGTGACGGGTAACGGTATTACTTTGTAATATTCC-G--GAGAAGGAGC-CTGAG-AGACGGCTACTAAGTCTAAGGATTGC---AGCAGGGGCGAAACTTGACCTATGGATT-----TTATCTGAGGCAGTTAT-GGGAAGT-AATA---------------------------TTATATTGTT----------TCAT-ATTTTAAAAGTATATGAGGTGATTAATT---GGAGGGCAAA-TCAAGTG-CCAGCA-GCCGCGGTAA-TACTTGTT-CCAAGAGTGTGTATG--AT-GATTGATGCAGTTAAAAAGTCCGTAGTT--TA--T-----------------------------------------------------------------------------------------------------------------------------------------------------------------------------------------------------------------------------------------------------------------ATTTA----------------------------------------------------------------------------------------------------------------------------------------------------------------------------------------------------------------------------------AGAAGCA-ATATGAGGTGTACTGTATAGTTGGGAGAAAGATGAAAT-GTAACGACCCTG-ACTGGACGAACAGAAG-CG-AAAGCTGTAC-ACTTGTATGTAT-TTTTTGAACAAGGACGTA-AGCTGGAGG-AGCGAAGA-TGATT--AGATACC-ATTGTAGTTC-CA-GC-AGTAAACTATGCCGACGATGTGATAT--G-ATA-----TATTT----------------------------------------------TGTATTACA-TAATAGAAATT--AG-AGTTTTTTGGCTCT-GGGGATAGTATG-AT-CGCAAGATTG-AAAATT-AAA--GAAATTGACGGAAGA-ATACCA-CAAGGAGTGGATTGTGCGGCT---TAATTTGACTCAACGCGAGGTAACTTACCAA-TATTTTAT-TATTTTGAGACG-----------------A---TTTT-TAATCAGAGAAT-GATAAT-AGTG-----GTGCAT-GGCCGTTTTCAATGGATGCTGTGAAGT-TTTG------------------------------------------ATTAA-TT-TCA-ACAAGACGTGAGA--CC-CTTTTA--------------------------------------------------------------------------------T--TATAGACAGACACAA---TCAGTGTAGGAAGGAAAGGATTAA-AACA-GGTCCGTTATG-CCCTCAGACATTTTGGGCTGCACGCGC------------AA-TACAATAGATAT-----------------------------------------------------------------------------------------ATAATC----------TTTATGGGATAATAT------------TTTGTAA--GAGATATTTGAACTTGGAATTGCTAGTAAA---------TTT-TATTAAATAAGT-AGAATTGAATG-TG-TCCCTGTTCTTT---GT-ACACA-CCGCCCGTCGCTAT-CTAAGA-TGATATAT-GTTGT-GAAATTAGTGAA-----------------------------------------------------------------------------------------------------------------------------------------------------AACTACTTGAACAATATGTATTAGATCTGATATAAG-TCGTAACATGGTTGCTGTTGGAGAACCAT------TAGCAGGATCATAA--
>AF495379_Vairimorpha_occidentalis
CACCAGGTT-GATTC-TGCCT-GAC-GTA-GACGCTATTCCCTAAGATTAACCCATGCAT-GTTC--------TTG--ACGATTA-T----ATCTG---AAAG-ATGG-ACTG-CTCAG-TAAT-ACT---CA-CTTTA-TTTTATG-TA-TA-C---A------G-------CA-TGTAACTACGT-T-AA-AGTGTAG-ATAATACGT--------------------------------------------------------------------------------------------------------------------------------------------------------------GTACAGTAAGAGTGAGACCTATC-AGC-T--AGTTGTTAAGGTA-ATGGCTTAACAAGGCAGTAACGGGTAACGGTATTACTTTGTAATATTCC-G--GAGAAGGAGC-CTGAG-AGACGGCTACTAAGTCTAAGGATTGC---AGCAGGGGCGAAACTTGACCTATGGATT-----GTTTCTGAGGCAGTTAT-GGGAAGT-AATT----------------------------TATATTGTT----------TCAT-ATTTTAAACGTATATGAGGTGATTAATT---GGAGGGCAAA-TCAAGTG-CCAGCA-GCCGCGGTAA-TACTTGTT-CCAAGAGTGTGTATG--AT-GATTGATGCAGTTAAAAAGTCCGTAGTT--TA--T-----------------------------------------------------------------------------------------------------------------------------------------------------------------------------------------------------------------------------------------------------------------GGTTA----------------------------------------------------------------------------------------------------------------------------------------------------------------------------------------------------------------------------------AGAAGCA-ATATGAGGTGTACTGTATAGTTGGGAGAGAGATGAAAT-GTGACGACCCTG-ACTGGACGAACAGAAG-CG-AAAGCTGTAC-ACTTGTATGTAT-TTTTTGAACAAGGACGTA-AGCTGGAGG-ATCGAAGA-TGATT--AGATACC-ATTGTAGTTC-CA-GC-AGTAAACTATGCCGACGATGTGATAT--G-A-------ATATT----------------------------------------------CGTATTACA-TAATAGAAATT--AG-AGTTTTTTGGCTCT-GGGGATAGTATG-AT-CGCAAGATTG-AAAATT-AAA--GAAATTGACGGAAGA-ATACCA-CAAGGAGTGGATTGTGCGGCT---TAATTTGACTCAACGCGAGGTAACTTACCAA-TATTTTAT-TATTCTGAGAGA-----------------A---TA---CGATTCGAGAAT-GATAAT-AGTG-----GTGCAT-GGCCGTTTTCAATGGATGCTGTGAAGT-TTTG------------------------------------------ATTAA-TT-TCA-ACAAGACGTGAGA--CC-CTTTTG-----------------------------------------------------------------------------------TATAGACAGACACAA---TCAGTGTAGGAAGGAAAGGATTAA-AACA-GGTCCGTTATG-CCCTCAGACATTTTGGGCTGCACGCGC------------AA-TACAATAGATAT-----------------------------------------------------------------------------------------AGAATC----------TTTATGGGATAATAT------------TTTGTAA--GAGATATTTGAACGTGGAATTGCTAGTAAA---------TTT-TATTAAATAAGT-AGAATTGAATG-TG-TCCCTGTTCTTT---GT-ACACA-CCGCCCGTCGCTAT-CTAAGA-TGATATAT-GCTGT-GAAATTAGTGCA-----------------------------------------------------------------------------------------------------------------------------------------------------AACTACTTGAACAGTATGTATTAGATCTGATATAAG-TCGTAACATGGTTGCTGTTGGAGAACCAT------TAGCAGGATC------
>KR704648_Vairimorpha_istanbulensis
CACCAGGTT-GATTC-TGCCT-GAC-GTA-GACGCTATTCCCTAAGATTAACCCATGCAT-GTTT--------TTG--A-------C----ATTTG---AAAA-ATGG-ACTG-CTCAG-TAAT-ACT---TA-CTTTA-TTTGATG-TA-CATT---T------G-------AA-AATAACTACGT-T-AA-AGTGTAG-ATAAAATGT--------------------------------------------------------------------------------------------------------------------------------------------------------------GTACAGTAAGAGTAAGACCTATC-AGC-T--AGTTGTTAAGGTA-ATGGCTTAACAAGGCAGTGACGGGTAACGGTATTACTTTGTAATATTCC-G--GAGAAGGAGC-CTGAG-AGACGGCTACTAAGTCTAAGGATTGC---AGCAGGGGCGAAACTTGACCTATGGATT-----TTTTCTGAGGCAGTTAT-GGGAAGT-AATA----------------------------TATATTGTT----------TCAT-ATTGTAAAAGTATATGAGGTGATTAATT---GGAGGGCAAA-TCAAGTG-CCAGCA-GCCGCGGTAA-TACTTGTT-CCAAGAGTGTGTATG--AT-GATTGATGCAGTTAAAAAGTCCGTAATT--TA--T-----------------------------------------------------------------------------------------------------------------------------------------------------------------------------------------------------------------------------------------------------------------TTTTA----------------------------------------------------------------------------------------------------------------------------------------------------------------------------------------------------------------------------------AGAAGCA-ATATGATGTGTACTGTATAGTTGGGAGAGAGATGAAAT-GTGACGACCCTG-ACTGGACAAACAGAGG-TG-AAAGCTGTAC-ACTTGTATGTAT-TTTCTGAACAAGGACGTA-AGCTGGAGG-AGCGAAGA-TGATT--AGATACC-ATTGTAGTTC-CA-GC-AGTAAACTATGCCGACGATGTGATCT--G-CTAT----AATGT----------------------------------------------TGTATTACA-TGATAGAAATT--TG-AGTTTTTTGGCTCT-GGGGAAAGTATG-AT-CGCAAGATTG-AAAATT-AAA--GAAATTGACGGAAGA-ATACCA-CGAGGAGTGGATTGTGCGGCT---TAATTTGACTCAACGCGAGGTAACTTACCAA-TATTTTAT-TATTTTGAGACG-----------------A---TAAT-ATATCTGAGAAT-GATAAT-AGTG-----GTGCAT-GGCCGTTTTCAATGGATGCTGTGAAGT-TTTG------------------------------------------ATTAA-TT-TCA-ACAAGACGTGAGA--CC-CTTTTT--------------------------------------------------------------------------------TT-ATTAGACAGACACAA---TCAGTGTAGGAAGGAAAGGATTAA-AACA-GATCCGTTATG-CCCTCTGACATTTTGGGCAGCACGCGC------------AA-TACAATAGATAT-----------------------------------------------------------------------------------------AAAATC----------TTTATGGGATAATAT------------TTTGTAA--GAGATATTTGAACTCGGAATTGCTAGTAAA---------TTT-TATTAAATAAGT-AGAATTGAATG-TG-TCCCTGTTCTTT---GT-ACACA-CCGCCCGTCGCTAT-CTAAGA-TGATATAT-GTTGT-GAAATTAGTGAA-----------------------------------------------------------------------------------------------------------------------------------------------------AACTACTTAAACAATATGTATTAGATCTGATATAAG-TCGTAACATGGTTGCTGTTGGAGAACCAT------TAGCAGGATCATA---
>DQ272237_Vairimorpha_disparis
CACCAGGTT-GATTC-TGCCT-GAC-GTA-GACGCTATTCCCTAAGATTAACCCATGCAT-GTTT--------TTG--A-------C----ATTTG---AAAA-ATGG-ACTG-CTCAG-TAAT-ACT---CA-CTTAA-TTTTATG-TA-CATT---T------G-------AA-ACTAACTACGT-T-AA-AGTGTAG-ATAAGATGT--------------------------------------------------------------------------------------------------------------------------------------------------------------GTACAGTAAGAGTGAGACCTATC-AGC-T--AGTTGTTAAGGTA-ATGGCTTAACAAGGCAGTGACGGGTAACGGTATTACTTTGTAATATTCC-G--GAGAAGGAGC-CTGAG-AGACGGCTACTAAGTCTAAGGATTGC---AGCAGGGGCGAAACTTGACCTATGGATT-----TTATCTGAGGCAGTTAT-GGGAAGT-AATA---------------------------TTATATTGTT----------TCAT-ATTTTAAAARTATATGAGGTGATTAATT---GGAGGGCAAA-TCAAGTG-CCAGCA-GCCGCGGTAA-TACTTGTT-CCAAGAGTGTGTATG--AT-GATTGATGCAGTTAAAAAGTCCGTAGTT--TA--T-----------------------------------------------------------------------------------------------------------------------------------------------------------------------------------------------------------------------------------------------------------------ATTTA----------------------------------------------------------------------------------------------------------------------------------------------------------------------------------------------------------------------------------AGAAGCA-ATATGAGGTGTACTGTATAGTTGGGAGAAAGATGAAAT-GTAACGACCCTG-ACTGGACGAACAGAAG-CG-AAAGCTGTAC-ACTTGTATGTAT-TTTTTGAACAAGGACGTA-AGCTGGAGG-AGCGAAGA-TGATT--AGATACC-ATTGTAGTTC-CA-GC-AGTAAACTATGCCGACGATGTGATAT--G-ATA-----TATTT----------------------------------------------TGTATTACA-TAATAGAAATT--AG-AGTTTTTTGGCTCT-GGGGATAGTATG-AT-CGCAAGATTG-AAAATT-AAA--GAAATTGACGGAAGA-ATACCA-CAAGGAGTGGATTGTGCGGCT---TAATTTGACTCAACGCGAGGTAACTTACCAA-TATTTTAT-TATTTTGAGACG-----------------A---TTCT-TAATCAGAGAAT-GATAAT-AGTG-----GTGCAT-GGCCGTTTTCAATGGATGCTGTGAAGT-TTTG------------------------------------------ATTAA-TT-TCA-ACAAGACGTGAGA--CC-CTTTTA--------------------------------------------------------------------------------T--TATAGACAGACACAA---TCAGTGTAGGAAGGAAAGGATTAA-AACA-GGTCCGTTATG-CCCTCAGACATTTTGGGCTGCACGCGC------------AA-TACAATAGATAT-----------------------------------------------------------------------------------------ATAATC----------TTTATGGGATAATAT------------TTTGTAA--GAGATATTTGAACTTGGAATTGCTAGTAAA---------TTT-TATTAAATAAGT-AGAATTGAATG-TG-TCCCTGTTCTTT---GT-ACACA-CCGCCCGTCGCTAT-CTAAGA-TGATATAT-GTTGT-GAAATTAGTGAA-----------------------------------------------------------------------------------------------------------------------------------------------------AACTACTTGAACAATATGTATTAGATCTGATATAAG-TCGTAACAAAGGTA----------ACCAC----------------------
>U11051_Vairimorpha_necatrix
CACCAGGTT-GATTC-TGCCT-GAC-GTA-GACGCTATTCCCTAAGATTAACCCATGCAT-GTTT--------TTG--A-------T----A-TGG---AAAA-ATGG-ACTG-CTCAG-TAAT-ACT---CA-CTTTA-TTTAATG-TATTAAA---T------T-------AG-TATAACTGCGT-T-AA-AGTGTAGCATAAGACAT--------------------------------------------------------------------------------------------------------------------------------------------------------------ATACAGTAAGAGTGAGACCTATC-AGC-T--AGTTGTTAAGGTA-ATGGCTTAACAAGGCAATGACGGGTAACGGTATTACTTTGTAATATTCC-G--GAGAAGGAGC-CTGAG-AGACGGCTACTAAGTCTAAGGATTGC---AGCAGGGGCGAAACTTGACCTATGGATT-----TTATCTGAGGCAGTTAT-GGGAAGT-AATA---------------------------TTCTATTGTT----------TCAT-ATTGTAAAAGTATATGAGGTGATTAATT---GGAGGGCAAA-TCAAGTG-CCAGCA-GCCGCGGTAA-TACTTGTT-CCAAGAGTGTGTATG--AT-GATTGATGCAGTTAAAAAGTCCGTAGTT--TA--T-----------------------------------------------------------------------------------------------------------------------------------------------------------------------------------------------------------------------------------------------------------------ATTTA----------------------------------------------------------------------------------------------------------------------------------------------------------------------------------------------------------------------------------AGAAGCA-ATATGAGGTGTACTGTATAGTTGGGAGAGAGATGAAAT-GTGACGACCCTG-ACTGGACGAACAGAAG-CG-AAAGCTGTAC-ACTTGTATGTAT-TTTTTGAACAAGGACGTA-AGCTGGAGG-AGCGAAGA-TGATT--AGATACC-ATTGTAGTTC-CA-GC-AGTAAACTATGCCGACGATGTGATAT--G-ATA-----TTAAT----------------------------------------------TGTATTAGA-TGATAGAAATT--TG-AGTTTTTTGGCTCT-GGGGATAGTATG-AT-CGCAAGATTG-AAAATT-AAA--GAAATTGACGGAAGA-ATACCA-CAAGGAGTGGATTGTGCGGCT---TAATTTGACTCAACGCGAGGTAACTTACCAA-TATTTTAT-TATTCAGAGAAG-----------------A---TTTA-TAATCTGAGAAT-GATAAT-AGTG-----GTGCAT-GGCCGTTTTCAATGGATGCTGTGAAGT-TTTG------------------------------------------ATTAA-TT-TCA-ACAAGACGTGAGA--CC-CTTTTA--------------------------------------------------------------------------------TT-AATAGACAGACACAA---TCAGTGTAGGAAGGAAAGGATTAA-AACA-GGTCCGTTATG-CCCTCAGACATTTTGGGCTGCACGCGC------------AA-TACAATAGATAT-----------------------------------------------------------------------------------------ATAATC----------TTTATGGGATAATAT------------TTTGTAA--GAGATATTTGAACTTGGAATTGCTAGTAAA---------TTT-TATTAAATAAGT-AGAATTGAATG-TG-TCCCTGTTCTTT---GT-ACACA-CCGCCCGTCGCTAT-CTAAGA-TGATATGT-GTTGT-GAAATTAGTGAA-----------------------------------------------------------------------------------------------------------------------------------------------------AACTACTTGAACAATATGTATTAGATCTGATATAAG-TCGTAACATGGTTGCTGTTGGAGAACCAT------TAGCAGGATCATAA--
>EU487251_Vairimorpha_ocinarae
CACCAGGTT-GATTC-TGCCT-GAC-GTA-GACGCTATTCCCTAAGATTAACCCATGCAT-GTTT--------TTG--A-------C----ATTTG---AAAA-ATGG-ACTG-CTCAG-TAAT-ACT---TA-CTTTA-TTTAATG-TA-CATT---T------G-------AA-AATAACTACGT-T-AA-AGTGTAG-ATAAGATGT--------------------------------------------------------------------------------------------------------------------------------------------------------------GTACAGTAAGAGTAAGACCTATC-AGC-T--AGTTGTTAAGGTA-ATGGCTTAACAAGGCAGTAACGGGTAACGGTATTACTTTGTAATATTCC-G--GAGAAGGAGC-CTGAG-AGACGGCTACTAAGTCTAAGGATTGC---AGCAGGGGCGAAACTTGACCTATGGATT-----TTTTCTGAGGCAGTTAT-GGGAAGT-AATA---------------------------TTATATTGTT----------TCAT-ATTGTAAAAGTATATGAGGTGATTAATT---GGAGGGCAAA-TCAAGTG-CCAGCA-GCCGCGGTAA-TACTTGTT-CCAAGAGTGTGTATG--AT-GATTGATGCAGTTAAAAAGTCCGTAGTT--TA--T-----------------------------------------------------------------------------------------------------------------------------------------------------------------------------------------------------------------------------------------------------------------GATTA----------------------------------------------------------------------------------------------------------------------------------------------------------------------------------------------------------------------------------AGAAGCA-ATATGGGGTGTACTGTATAGTTGGGAGAAAGATGAAAT-GTGACGACCCTG-ACTGGACGAACAGAAG-CG-AAAGCTGTAC-ACTTGTATGTAT-TTTTTGAACAAGGACGTA-AGCTGGAGG-AGCGAAGA-TGATT--AGATACC-ATTGTAGTTC-CA-GC-AGTAAACTATGCCAACGATGTGATAT--G-ATA-----TTAAT----------------------------------------------TGTATTACA-TGATAGAAATT--TG-AGTTTTTTGGCTCT-GGGGATAGTATG-AT-CGCAAGATTG-AAAATT-AAA--GAAATTGACGGAAGA-ATACCA-CAAGGAGTGGATTGTGCGGCT---TAATTTGACTCAACGCGAGGTAACTTACCAA-TATTTTAT-TATTTTGAGAGA-----------------A---TTTTCTAATTTGAGAAT-GATAAT-AGTG-----GTGCAT-GGCCGTTTTCAATGGATGCTGTGAAGT-TTTG------------------------------------------ATTAA-TT-TCA-ACAAGACGTGAGA--CC-CTTTTT--------------------------------------------------------------------------------TATATAAGACAGACACAA---TCAGTGTAGGAAGGAAAGGATTAA-AACA-GGTCCGTTATG-CCCTCAGACATTTTGGGCTGCACGCGC------------AA-TACAATAGATAT-----------------------------------------------------------------------------------------ATAATC----------TTTATGGGATAATAT------------TTTGTAA--GAGATATTTGAACTTGGAATTGCTAGTAAA---------TTT-TATTAAATAAGT-AGAATTGAATG-TG-TCCCTGTTCTTT---GT-ACACA-CCGCCCGTCGCTAT-CTAAGA-TGATATGT-GTTGT-GAAATTAGTGAA-----------------------------------------------------------------------------------------------------------------------------------------------------AACTACTTGAACAATGTGTATTAGATCTGATATAAG-TCGTAACATGGTTGCTGTTGGAGAACCAT------TAGCAGGATCATAA--
>EU864526_Nosema_antheraeae
CACCAGGTT-GATTC-TGCCT-GAC-GTA-GACGCTATACTCTAAGATTAACCCATGCAT-GTTTA-------TTG--AA--------TATAAAGA---AAAG-ACGA-ACAG-CTCAG-TAAC-TCT---TA-TTTGA-TTTGATG-TA-TT-A---G------G-------AC-TCTAACTATGT-T-AA-ATTATAG-GTAACAATA--------------------------------------------------------------------------------------------------------------------------------------------------------------ATACAATAAGAATAAGACCTATC-AGT-T--AGTTGTTAAGGTA-ATGGCTTAACAAGACTATGACGGATAACGGTATTACTTTGTAATATTCC-G--GAGAAGGAGC-CTGAG-AGATTGCTACTAAGTCTAAGGATTGC---AGCAGGGGCGAAACTTGACCTATGATAT-----TATATTGAGGCAGTTAT-GAGTAGT-ATTT---------------------------TATGATTATT---------GTAGT-ATTGTAAGTACATATTACAAGATAAATC---GGAGGGCAAA-TCGAGTG-CCATCA-GCCGCGGTAA-TACTTGTC-CCGATAGTGTGTATG--AT-GATTGATGCAGTTAAAAAGTCTGTAGTT--TA--T-----------------------------------------------------------------------------------------------------------------------------------------------------------------------------------------------------------------------------------------------------------------TTATA----------------------------------------------------------------------------------------------------------------------------------------------------------------------------------------------------------------------------------ATAAGCA-TTGTAAGGTATACTGTATGGTTAGGAGAGAGATGAAAT-GTGATAACCCTA-ACTGGATGAACAGAAG-CG-AAAGCTGTAT-ACTTAAATGTAT-TATTAGAACAAGGACGTA-AGCTAGAGG-ATCGAAGA-TGATT--AGATACC-ATTGTAGTTC-TA-GC-AGTAAACTATGTTGAATCATAGATAT--A-TTT-TGATA--------------------------------------------------TATATTTAT-GTAGAGAAATT-AAG-ATTATATTGACTCT-GGGGATAGTATG-AT-CGCAAGATTG-AAAATT-AAA--GAAATTGACGGAAGA-ATACCA-CAAGGAGTGGATTGTGCGGCT---TAATTTGACTCAACGCGGGGTAATTTACCAG-GTATAACA-TGATATAATATT----------------------------------TTAT-CATGAT-AGTG-----GTGCAT-GGCCGTTTCCAATGGATGCTGTGAAGT-AATG------------------------------------------ATTAA-TT-TCA-ACAAGATGTGAGA--CC-CTC-AT------------------------------------------------------------------------------------ATAGACAGATGTAGT--GATACATATGAAGGAGAGGATTAA-AACA-GGTCCGTTATG-CCCTAAGATAATCTGGGTTGCACGCGC------------AA-TACAATAATATT-----------------------------------------------------------------------------------------TGATAT----------TATAAGGGATAATAT------------AATGTAA--GATATATTTGAACATGGAATTGCTAGTAAA---------TTT-TATTTAATAAGT-AGAATTGAATG-AG-TCCCTGTTCTTT---GT-ACACA-CCGCCCGTCGCTAT-CTAAGA-TGGTATTA-TCTAT-GAACAAATT--------------------------------------------------------------------------------------------------------------------------------------------------------TATAAAGTGAATAGATAGTACTAGATCTGATATAAG-TCGTAACATGGTTGCTGTTGGAGAACCAT------TAGCAGGATCATAA--
>JF443598_Nosema_bombycis
CACCAGGTT-GATTC-TGCCT-GAC-GTA-GACGCTATACTCTAAGATTAACCCATGCAT-GTTTA-------TTG--AA--------TATAAAGA---AAAG-ACGA-ACAG-CTCAG-TAAC-TCT---TA-TTTGA-TTTGATG-TA-TT-A---G------G-------AT-TCTAACTATGT-T-AA-ATTATAG-GTAACAATA--------------------------------------------------------------------------------------------------------------------------------------------------------------ATACAATAAGAATAAGATCTATC-AGT-T--AGTTGTTAAGGTA-ATGGCTTAACAAGACTATGACGGATAACGGTATTACTTTGTAATATTCC-G--GAGAAGGAGC-CTGAG-AGATTGCTACTAAGTCTAAGGATTGC---AGCAGGGGCGAAACTTGACCTATGATAT-----TATATTGAGGCAGTTAT-GAGTAGT-ATTT---------------------------TATAATTATT---------GTAGT-ATTGTAAGTACATATTACAAGATAAATC---GGAGGGCAAA-TCGAGTG-CCAGCA-GCCGCGGTAA-TACTTGTT-CCGATAGTGTGTATG--AT-GATTGATGCAGTTAAAAAGTCTGTAGTT--TA-TT-----------------------------------------------------------------------------------------------------------------------------------------------------------------------------------------------------------------------------------------------------------------TTATA----------------------------------------------------------------------------------------------------------------------------------------------------------------------------------------------------------------------------------ATAAGCA-TTGTAAGGTATACTGTATGGTTAGGAGAGAGATGAAAT-GTGATAACCCTA-ACTGGATGAACAGAAG-CG-AAAGCTGTAT-ACTTAAATGTAT-TATTAGAACAAGGACGTA-AGCTAGAGG-ATCGAAGA-TGATT--AGATACC-ATTGTAGTTC-TA-GC-AGTAAACTATGTTGAATCATAGATAT--A-TTT-TGATA--------------------------------------------------TATATTTAT-GTAGAGAAATT-AAG-ATTATATTGACTCT-GGGGATAGTATG-AT-CGCAAGATTG-AAAATT-AAA--GAAATTGACGGAAGA-ATACCA-CAAGGAGTGGATTGTGCGGCT---TAATTTGACTCAACGCGGGGTAATTTACCAG-GTATAACA-TGATATAATATT----------------------------------TTAT-CATGAT-AGTG-----GTGCAT-GGCCGTTTTCAATGGATGCTGTGAAGT-AATG------------------------------------------ATTAA-TT-TCA-ACAAGATGTGAGA--CC-CTC-AT------------------------------------------------------------------------------------TTAGACAGATGTAGT--GATACATATGAAGGAGAGGATTAA-AACA-GGTCCGTTATG-CCCTAAGATAATCTGGGTTGCACGCGC------------AA-TACAATAATATT-----------------------------------------------------------------------------------------TGATAT----------TATAAGGGATAATAT------------AATGTAA--GATATATTTGAACATGGAATTGCTAGTAAA---------TTT-TATTTAATAAGT-AGAATTGAATG-AG-TCCCTGTTCTTT---GT-ACACA-CCGCCCGTCGCTAT-CTAAGA-TGGTATTA-TCTAT-GAACAAATT--------------------------------------------------------------------------------------------------------------------------------------------------------TATAAAGTGAATAGATAGTACTAGATCTGATATAAG-TCGTAACATGGTTGCTGTTGGAGAACCAT------TAGCAGGATCATAA--
>HQ457431_Nosema_disstriae
CACCAGGTT-GATTC-TGCCT-GAC-GTA-GACGCTATACTCTAAGATTAACCCATGCAT-GTTTA-------TTG--AA--------TATAAAGA---AAAG-ACGA-ACAG-CTCAGCTAAC-TCT---TA-TTTGA-TTTGATG-TA-TT-A---G------G-------AC-TCTAACTATGT-T-AA-ATTATAG-GTAACAATA--------------------------------------------------------------------------------------------------------------------------------------------------------------ATACAATAAGAATAAGATCTATC-AGT-T--AGTTGTTAAGGTA-ATGGCTTAACAAGACTATGACGGATAACGGTATTACTTTGTAATATTCC-G--GAGAAGGAGC-CTGAG-AGATTGCTACTAAGTCTAAGGATTGC---AGCAGGGGCGAAACTTGACCTATGATAT-----TATATTGAGGCAGTTAT-GAGTAGT-ATTT---------------------------TATAATTATT---------GTAGT-ATTGTAAGTACATATTACAAGATAAATC---GGAGGGCAAA-TCGAGTG-CCAGCA-GCCGCGGTAA-TACTTGTT-CCGATAGTGTGTATG--AT-GATTGATGCAGTTAAAAAGTCTGTAGTT--TA--T-----------------------------------------------------------------------------------------------------------------------------------------------------------------------------------------------------------------------------------------------------------------TTATA----------------------------------------------------------------------------------------------------------------------------------------------------------------------------------------------------------------------------------ATAAGCA-TTGTAAGGTATACTGTATGGTTAGGAGAGAGATGAAAT-GTGATAACCCTA-ACTGGATGAACAGAAG-CG-AAAGCTGTAT-ACTTAAATGTAT-TATTAGAACAAGGACGTA-AGCTAGAGG-ATCGAAGA-TGATT--AGATACC-ATTGTAGTTC-TA-GC-AGTAAACTATGTTGAATCATAGATAT--A-TTT-TGATA--------------------------------------------------TATATTTAT-GTAGAGAAATT-AAG-ATTATATTGACTCT-GGGGATAGTATG-AT-CGCAAGATTGAAAAATT-AAA--GAAATTGACGGAAGA-ATACCA-CAAGGAGTGGATTGTGCGGCT---TAATTTGACTCAACGCGGGGTAATTTACCAG-GTATAACA-TGATATAACATT----------------------------------TTAT-CATGAT-AGTG-----GTGCAT-GGCCGTTTCCAATGGATGCTGTGAAGT-AATG------------------------------------------ATTAA-TT-TCA-ACAAGATGTGAGA--CC-CTC-AT------------------------------------------------------------------------------------ATAGACAGATGTAGT--GATACATATGAAGGAGAGGATTAA-AACA-GGTCCGTTATG-CCCTAAGATAATCTGGGTTGCACGCGC------------AA-TACAATAATATT-----------------------------------------------------------------------------------------TGATAT----------TATAAGGGATAATAT------------AATGTAA--GATATATTTGAACATGGAATTGCTAGTAAA---------TTT-TATTTAATAAGT-AGAATTGAATG-AGTTCCCTGTTCTTT---GT-ACACA-CCGCCCGTCGCTAT-CTAAGA-TGGTATTA-TCTAT-GAACAAATT--------------------------------------------------------------------------------------------------------------------------------------------------------TATAAAGTGAATAGATAGTACTAGATCTGATATAAG-TCG-AACATG--TGCTGTTGGAGAACCAT------TAGCAGGATCATAA--
>HQ457432_Nosema_fumiferanae
CACCAGGTT-GATTC-TGCCT-GAC-GTA-GACGCTATACTCTAAGATT-ACCCATGCAT-G-TTA-------TTG--AA--------TATAAAGA---AAAG-ACGA-ACAG-CTCAGCTAAC-TCT---TA-TTTGA-TTTGATG-TA-TT-A---G------G-------AC-TCTAACTATGT-T-AA-ATTATAG-GTAACAATA--------------------------------------------------------------------------------------------------------------------------------------------------------------ATACAATAAGAATAAGATCTATC-AGT-T--AGTTGTTAAGGTA-ATGGCTTAACAAGACTATGACGGATAACGGTATTACTTTGTAATATTCC-G--GAGAAGGAGC-CTGAG-AGATTGCTACTAAGTCTAAGGATTGC---AGCAGGGGCGAAACTTGACCTATGATAT-----TATATTGAGGCAGTTAT-GAGTAGT-ATTT---------------------------TATAATTATT---------GTAGT-ATTGTAAGTACATATTACAAGATAAATC---GGAGGGCAAA-TCGAGTG-CCAGCA-GCCGCGGTAA-TACTTGTT-CCGATAGTGTGTATG--AT-GATTGATGCAGTTAAAAAGTCTGTAGTT--TA--T-----------------------------------------------------------------------------------------------------------------------------------------------------------------------------------------------------------------------------------------------------------------TTATA----------------------------------------------------------------------------------------------------------------------------------------------------------------------------------------------------------------------------------ATAAGCA-TTGTAAGGTATACTGTATGGTTAGGAGAGAGATGAAAT-GTGATAACCCTA-ACTGGATGAACAGAAG-CG-AAAGCTGTAT-ACTTAAATGTAT-TATTAGAACAAGGACGTA-AGCTAGAGG-ATCGAAGA-TGATT--AGATACC-ATTGTAGTTC-TA-GC-AGTAAACTATGTTGAATCATAGATAT--A-TTT-TGATA--------------------------------------------------TATATTTGT-GTAGAGAAATT-AAG-ATTATATTGACTCT-GGGGATAGTATG-AT-CGCAAGATTG-AAAATT-AAA--GAAATTGACGGAAGA-ATACCA-CAAGGAGTGGATTGTGCGGCT---TAATTTGACTCAACGCGGGGTAATTTACCAG-GTATAACA-TGGTATAATATT----------------------------------TTAT-CATGAT-AGTG-----GTGCAT-GGCCGTTTCCAATGGATGCTGTGAAGT-AATG------------------------------------------ATTAA-TT-TCA-ACAAGATGTGAGA--CC-CTC-GT------------------------------------------------------------------------------------TTAGACAGATGTAGT--GATACATATGAAGGAGAGGATTAA-AACA-GGTCCGTTATG-CCCTAAGATAATCTGGGTTGCACGCGC------------AA-TACAATAATATT-----------------------------------------------------------------------------------------TGATAT----------TATAAGGGATAATAT------------AATGTAA--GATATATTTGAACATGGAATTGCTAGTAAA---------TTT-TATTTAATAAGT-AGAATTGAATG-AG-TCCCTGTTCTTT---GT-ACACA-CCGCCCGTCGCTAT-CTAAGA-TGGTATTA-TCTAT-GAACAAATT--------------------------------------------------------------------------------------------------------------------------------------------------------TATAAAGTGAATAGATAGTACTAGATCTGATATAAG-TCG-ACCATGGTTGCTGTTGGAGAACCAT------TAGCAGGATCATAA--
>U26532_Nosema_furnacalis
CACCAGGTT-GATTC-TGCCT-GAC-GTA-GACGCTATACTCTAAGATTAACCCATGCAT-GTTTA-------TTG--AA--------TATAAAGA---AAAG-ACGA-ACAG-CTCAG-TAAC-TCT---TA-TTTCA-TTTGATG-TA-TT-A---G------G-------AT-TATAACTATGT-T-AA-ATTATAG-ATAACAATA--------------------------------------------------------------------------------------------------------------------------------------------------------------ATACAATAAGAATAAGATCTATC-AGT-T--AGTTGTTAAGGTA-ATGGCTTAACAAGACTATGACGGATAACGGTATTACTTTGTAATATTCC-G--GAGAAGGAGC-CTGAG-AGATTGCTACTAAGTCTAAGGATTGC---AGCAGGGGCGAAACTTGACCTATGATAT-----GATATTGAGGCAGTTAT-GAGTAGT-ATTT---------------------------T-TAATTATT---------GTAGT-ATTGTAAGTATATACTACAAGATAAATC---GGAGGGCAAA-TCGAGTG-CCAGCA-GCCGCGGTAA-TACTTGTT-CCGATAGTGTGTATG--AT-GATTGATGCAGTTAAAAAGTCTGTAGTT--TA--T-----------------------------------------------------------------------------------------------------------------------------------------------------------------------------------------------------------------------------------------------------------------TATTA----------------------------------------------------------------------------------------------------------------------------------------------------------------------------------------------------------------------------------ATAAGCA-TTGTGAGGTATATTGTATGGTTAGGAGAGAGATGAAAT-GTGATAACCCTA-ACTGGATGAACAGAAG-CG-AAAGCTATAT-ACTTAAATGTAT-TATTAGAACAAGGACGTA-AGCTAGAGG-ATCGAAGA-TGATT--AGATACC-ATTGTAGTTC-TA-GC-AGTAAACTATGTTAAATCATAGATAC--A-ATA-TTATT--------------------------------------------------TGTATTTAT-GTAGAGAAATT-AAG-ATTATATTGACTCT-GGGGATAGTATG-AT-CGCAAGATTG-AAAATT-AAA--GAAATTGACGGAAGA-ATACCA-CAAGGAGTGGATTGTGCGGCT---TAATTTGACTCAACGCGGGGTAATTTACCAG-ATATCACA-TGGTATAATATT----------------------------------TTAT-CATGAT-AGTG-----GTGCAT-GGCCGTTTCCAATGGATGCTGTGAAGT-AATG------------------------------------------ATTAA-TT-TCA-ACAAGATGTGAGA--CC-CTCTAT------------------------------------------------------------------------------------TAAGACAGATGTAGT--GATACATATGAAGGAGAGGATTAA-AACA-GGTCCGTTATG-CCCTAAGATAATCTGGGTTGCACGCGC------------AA-TACAATAATATT-----------------------------------------------------------------------------------------TAATAT----------TATAAGGGATAATAT------------AATGTAA--GATATATTTGAACATGGAATTGCTAGTAAA---------TTT-TATTTAATAAGT-AGAATTGAATG-TG-TCCCTGTTCTTT---GT-ACACA-CCGCCCGTCGCTAT-CTAAGA-TGGTATTA-TCTAT-GAACAAATT--------------------------------------------------------------------------------------------------------------------------------------------------------TATAAAGTGAATAGATAGTACTAGATCTGATATAAG-TCGTAACATGGTTGCTGTTGGAGAACCAT------TAGCAGGATCATAA--
>FJ772435_Nosema_heliothidis
CACCAGGTT-GATTC-TGCCT-GAC-GTA-GACGCTATACTCTAAGATTAACCCATGCAT-GTTTA-------TTG--AA--------TATAAAGA---AAAG-ACGA-ACAG-CTCAG-TAAC-TCT---TA-TTTGA-TTTGATG-TA-TT-A---G------G-------AT-TCTAACTATGT-T-AA-ATTATAG-GTAACAATA--------------------------------------------------------------------------------------------------------------------------------------------------------------ATACAATAAGAATAAGATCTATC-AGT-T--AGTTGTTAAGGTA-ATGGCTTAACAAGACTATGACGGATAACGGTATTACTTTGTAATATTCC-G--GAGAAGGAGC-CTGAG-AGATTGCTACTAAGTCTAAGGATTGC---AGCAGGGGCGAAACTTGACCTATGATAT-----TATATTGAGGCAGTTAT-GAGTAGT-ATTT---------------------------TATAATTATT---------GTAGT-ATTGTAAGTACATATTACAAGATAAATC---GGAGGGCAAA-TCGAGTG-CCAGCA-GCCGCGGTAA-TACTTGTT-CCGATAGTGTGTATG--AT-GATTGATGCAGTTAAAAAGTCTGTAGTT--TA--T-----------------------------------------------------------------------------------------------------------------------------------------------------------------------------------------------------------------------------------------------------------------TTATA----------------------------------------------------------------------------------------------------------------------------------------------------------------------------------------------------------------------------------ATAAGCA-TTGTAAGGTATACTGTATGGTTAGGAGAGAGATGAAAT-GTGATAACCCTA-ACTGGATGAACAGAAG-CG-AAAGCTGTAT-ACTTAAATGTAT-TATTAGAACAAGGACGTA-AGCTAGAGG-ATCGAAGA-TGATT--AGATACC-ATTGTAGTTC-TA-GC-AGTAAACTATGTTGAATCATAGATAT--A-TTT-TGATA--------------------------------------------------TATATTTAT-GTAGAGAAATT-AAG-ATTATATTGACTCT-GGGGATAGTATG-AT-CGCAAGATTG-AAAATT-AAA--GAAATTGACGGAAGA-ATACCA-CAAGGAGTGGATTGTGCGGCT---TAATTTGACTCAACGCGGGGTAATTTACCAG-GTATAACA-TGATATAATATT----------------------------------TTAT-CATGAT-AGTG-----GTGCAT-GGCCGTTTCCAATGGATGCTGTGAAGT-AATG------------------------------------------ATTAA-TT-TCA-ACAAGATGTGAGA--CC-CTC-AT------------------------------------------------------------------------------------TTAGACAGATGTAGT--GATACATATGAAGGAGAGGATTAA-AACA-GGTCCGTTATG-CCCTAAGATAATCTGGGTTGCACGCGC------------AA-TACAATAATATT-----------------------------------------------------------------------------------------TGATAT----------TATAAGGGATAATAT------------AATGTAA--GATATATTTGAACATGGAATTGCTAGTAAA---------TTT-TATTTAATAAGT-AGAATTGAATG-AG-TCCCTGTTCTTT---GT-ACACA-CCGCCCGTCGCTAT-CTAAGA-TGGTATTA-TCTAT-GAACAAATT--------------------------------------------------------------------------------------------------------------------------------------------------------TATAAAGTGAATAGATAGTACTAGATCTGATATAAG-TCGTAACATGGTTGCTGTTGGAGAACCAT------TAGCAGGATCATAA--
>KY783624_Nosema_maddoxi
CACCAGGTT-GATTC-TGCCT-GAC-GTA-GACGCTATACTCTAAGATTAACCCATGCAT-G-TTA-------TTG--AA--------TATAAAGA---AAAG-ACGA-ACAG-CTCAG-TAAC-TCT---TA-TTTTA-TTTGATG-TA-TT-A---G------G-------ACTATTAACTATGT-T-AA-ATTATAG-ATAATAATA--------------------------------------------------------------------------------------------------------------------------------------------------------------ATACAATAAGAATAAGATCTATC-AGT-T--AGTTGTTAAGGTA-ATGGCTTAACAAGACAGTGACGGATAACGGTATTACTTTGTAATATTCC-G--GAGAAGGAGC-CTGAG-AGATTGCTACTAAGTCTAAGGATTGC---AGCAGGGGCGAAACTTGACCTATGATAT-----ATTATTGAGGCAGTTAT-GAGTAGT-ATTT---------------------------TATAATTATT---------GTAAT-ATTGTAAGTATATATTACAAGATAAATC---GGAGGGCAAA-TCGAGTG-CCAGCA-GCCGCGGTAA-TACTTGTT-CCGATAGTGTGTATG--AT-GATTGATGCAGTTAAAAAGTCTGTAGTT--TA-AA-----------------------------------------------------------------------------------------------------------------------------------------------------------------------------------------------------------------------------------------------------------------TTATA----------------------------------------------------------------------------------------------------------------------------------------------------------------------------------------------------------------------------------ATAAGCA-TTGTAAGGTATATTGTATGGTTAGGAGAGAGATGAAAT-GTGATAACCCTA-ACTGGATGAACAGAAG-CG-AAAGCTATAT-ACTTAAATGTTT-TATTAGAACAAGGACGTA-AGCTAGAGG-ATCGAAGA-TGATT--AGATACC-ATTGTAGTTC-TA-GC-AGTAAACTATGTTAAATCATAGATAT--A-TTTTAAATA--------------------------------------------------TATATTTAT-GTAAAGAAATT-AAG-ATTATATTGACTCT-GGGGATAGTATG-AT-CGCAAGATTG-AAAATT-AAA--GAAATTGACGGAAGA-ATACCA-CAAGGAGTGGATTGTGCGGCT---TAATTTGACTCAACGCGGGGTAATTTACCAG-GTATAACA-TGATATAATATT----------------------------------TTAT-CATGAT-AGTG-----GTGCAT-GGCCGTTTCCAATGGATGCTGTGAAGT-AATG------------------------------------------ATTAA-TT-TCA-ACAAGATGTGAGA--CC-CTCTAT------------------------------------------------------------------------------------TAAGACAGATGTAGT--GATACATATGAAGGAGAGGATTAA-AACA-GGTCCGTTATG-CCCTAAGATAATCTGGGTTGCACGCGC------------AA-TACAATAATATT-----------------------------------------------------------------------------------------TAATAT----------TATAAGGGATAATAT------------AATGTAA--GATATATTTGAACATGGAATTGCTAGTAAA---------TTT-TATTTAATAAGT-AGAATTGAATG-TG-TCCCTGTTCTTT---GT-ACACA-CCGCCCGTCGCTAT-CTAAGA-TGGTATTA-TCTAT-GAACAAATT--------------------------------------------------------------------------------------------------------------------------------------------------------TATAAAGTGAATAGATAGTACTAGATCTGATATAAG-TCGTAACATGGTTGCTGTTGGAGAACCAT------TAGCAGGATCATAA--
>FJ767862_Nosema_philosamiae
CACCAGGTT-GATTC-TGCCT-GAC-GTA-GACGCTATACTCTAAGATTAACCCATGCAT-GTTTA-------TTG--AA--------TATAAAGA---AAAG-ACGA-ACAG-CTCAG-TAAC-TCT---TA-TTTGA-TTTGATG-TA-TT-A---G------G-------AC-TCTAACTATGT-T-AA-ATTATAG-GTAACAATA--------------------------------------------------------------------------------------------------------------------------------------------------------------ATACAATAAGAATAAGATCTATC-AGT-T--AGTTGTTAAGGTA-ATGGCTTAACAAGACTATGACGGATAACGGTATTACTTTGTAATATTCC-G--GAGAAGGAGC-CTGAG-AGATTGCTACTAAGTCTAAGGATTGC---AGCAGGGGCGAAACTTGACCTATGATAT-----TATATTGAGGCAGTTAT-GAGTAGT-ATTT---------------------------TATAATTATT---------GTAGT-ATTGTAAGTACATATTACAAGATAAATC---GGAGGGCAAA-TCGAGTG-CCAGCA-GCCGCGGTAA-TACTTGTT-CCGATAGTGTGTATG--AT-GATTGATGCAGTTAAAAAGTCTGTAGTT--TA--T-----------------------------------------------------------------------------------------------------------------------------------------------------------------------------------------------------------------------------------------------------------------TTATA----------------------------------------------------------------------------------------------------------------------------------------------------------------------------------------------------------------------------------ATAAGCA-TTGTAAGGTATACTGTATGGTTAGGAGAGAGATGAAAT-GTGATAACCCTA-ACTGGATGAACAGAAG-CG-AAAGCTGTAT-ACTTAAATGTAT-TATTAGAACAAGGACGTA-AGCTAGAGG-ATCGAAGA-TGATT--AGATACC-ATTGTAGTTC-TA-GC-AGTAAACTATGTTGAATCATAGATAT--A-TTT-TGATA--------------------------------------------------TATATTTAT-GTAGAGAAATT-AAG-ATTATATTGACTCT-GGGGATAGTATG-AT-CGCAAGATTG-AAAATT-AAA--GAAATTGACGGAAGA-ATACCA-CAAGGAGTGGATTGTGCGGCT---TAATTTGACTCAACGCGGGGTAATTTACCAG-GTATAACA-TGATATAATATT----------------------------------TTAT-CATGAT-AGTG-----GTGCAT-GGCCGTTTCCAATGGATGCTGTGAAGT-AATG------------------------------------------ATTAA-TT-TCA-ACAAGATGTGAGA--CC-CTC-AT------------------------------------------------------------------------------------ATAGACAGATGTAGT--GATACATATGAAGGAGAGGATTAA-AACA-GGTCCGTTATG-CCCTAAGATAATCTGGGTTGCACGCGC------------AA-TACAATAATATT-----------------------------------------------------------------------------------------TGATAT----------TATAAGGGATAATAT------------AATGTAA--GATATATTTGAACATGGAATTGCTAGTAAA---------TTT-TATTTAATAAGT-AGAATTGAATG-AG-TCCCTGTTCTTT---GT-ACACA-CCGCCCGTCGCTAT-CTAAGA-TGGTATTA-TCTAT-GAACAAATT--------------------------------------------------------------------------------------------------------------------------------------------------------TATAAAGTGAATAGATAGTACTAGATCTGATATAAG-TCGTAACATGGTTGCTGTTGGAGAACCAT------TAGCAGGATCATAA--
>AY960987_Nosema_plutellae
CACCAGGTT-GATTC-TGCCT-GAC-GTA-GACGCTATCCAGCCTGTCGCACCATGGCAT-GGTTT-------TTG--AA--------T-TAAAGA---AAAG-ACGA-ACAG-CTCAG-TAAC-TCT---TA-TTTGA-TTTGATG-TA-TT-A---G------G-------AC-TCTAACTATGT-T-AA-ATTATAG-GTAACAATA--------------------------------------------------------------------------------------------------------------------------------------------------------------ATACAATAAGAATAAGATCTATC-AGT-T--AGTTGTTAAGGTA-ATGGCTTAACAAGACTATGACGGATAACGGTATTACTTTGTAATATTCC-G--GAGAAGGAGC-CTGAG-AGATTGCTACTAAGTCTAAGGATTGC---AGCAGGGGCGAAACTTGACCTATGATAT-----TATATTGAGGCAGTTAT-GAGTAGT-ATTT---------------------------TATAATTATT---------GTAGT-ATTGTAAGTACATATTACAAGATAAATC---GGAGGGCAAA-TCGAGTG-CCAGCA-GCCGCGGTAA-TACTTGTT-CCGATAGTGTGTATG--AT-GATTGATGCAGTTAAAAAGTCTGTAGTT--TA--T-----------------------------------------------------------------------------------------------------------------------------------------------------------------------------------------------------------------------------------------------------------------TTATA----------------------------------------------------------------------------------------------------------------------------------------------------------------------------------------------------------------------------------ATAAGCA-TTGTAAGGTATACTGTATGGTTAGGAGAGAGATGAAAT-GTGATAACCCTA-ACTGGATGAACAGAAG-CG-AAAGCTGTAT-ACTTAAATGTAT-TATTAGAACAAGGACGTA-AGCTAGAGG-ATCGAAGA-TGATT--AGATACC-ATTGTAGTTC-TA-GC-AGTAAACTATGTTGAATCATAGATAT--A-TTT-TGATA--------------------------------------------------TATATTTGT-GTAGAGAAATT-AAG-ATTATATTGACTCT-GGGGATAGTATG-AT-CGCAAGATTG-AAAATT-AAA--GAAATTGACGGAAGA-ATACCA-CAAGGAGTGGATTGTGCGGCT---TAATTTGACTCAACGCGGGGTAATTTACCAG-GTATAACA-TGGTATAATATT----------------------------------TTAT-CATGAT-AGTG-----GTGCAT-GGCCGTTTCCAATGGATGCTGTGAAGT-AATG------------------------------------------ATTAA-TT-TCA-ACAAGATGTGAGA--CC-CTC-AT------------------------------------------------------------------------------------TTAGACAGATGTAGT--GATACATATGAAGGAGAGGATTAA-AACA-GGTCCGTTATG-CCCTAAGATAATCTGGGTTGCACGCGC------------AA-TACAATAATATT-----------------------------------------------------------------------------------------TGATAT----------TATAAGGGATAATAT------------AATGTAA--GATATATTTGAACATGGAATTGCTAGTAAA---------TTT-TATTTAATAAGT-AGAATTGAATG-AG-TCCCTGTTCTTT---GT-ACACA-CCGCCCGTCGCTAT-CTAAGA-TGGTATTA-TCTAT-GAACAAATT--------------------------------------------------------------------------------------------------------------------------------------------------------TATAAAGTGAATAGATAGTACTAGATCTGATATAAG-TCGTAACATGGTTGCTGTTGGAGAACCAT------TAGCAGGATCATAA--
>AY211392_Nosema_spodopterae
CACCAGGTT-GATTC-TGCCT-GAC-GTA-GACGCTATACTCTAAGATTAACCCATGCAT-GTTTA-------TTG--AA--------TATAAAGA---AAAG-ACGA-ACAG-CTCAG-TAAC-TCT---TA-TTTGA-TTTGATG-TA-TT-A---G------G-------AT-TCTAACTATGT-T-AA-ATTATAG-GTAACAATA--------------------------------------------------------------------------------------------------------------------------------------------------------------ATACAATAAGAATAAGATCTATC-AGT-T--AGTTGTTAAGGTA-ATGGCTTAACAAGACTATGACGGATAACGGTATTACTTTGTAATATTCC-G--GAGAAGGAGC-CTGAG-AGATTGCTACTAAGTCTAAGGATTGC---AGCAGGGGCGAAACTTGACCTATGATAT-----TATATTGAGGCAGTTAT-GAGTAGT-ATTT---------------------------TATAATTATT---------GTAGT-ATTGTAAGTACATATTACAAGATAAATC---GGAGGGCAAA-TCGAGTG-CCAGCA-GCCGCGGTAA-TACTTGTT-CCGATAGTGTGTATG--AT-GATTGATGCAGTTAAAAAGTCTGTAGTT--TA--T-----------------------------------------------------------------------------------------------------------------------------------------------------------------------------------------------------------------------------------------------------------------TTATA----------------------------------------------------------------------------------------------------------------------------------------------------------------------------------------------------------------------------------ATAAGCA-TTGTAAGGTATACTGTATGGTTAGGAGAGAGATGAAAT-GTGATAACCCTA-ACTGGATGAACAGAAG-CG-AAAGCTGTAT-ACTTAAATGTAT-TATTAGAACAAGGACGTA-AGCTAGAGG-ATCGAAGA-TGATT--AGATACC-ATTGTAGTTC-TA-GC-AGTAAACTATGTTGAATCATAGATAT--A-TTT-TGATA--------------------------------------------------TATATTTAT-GTAGAGAAATT-AAG-ATTATATTGACTCT-GGGGATAGTATG-AT-CGCAAGATTG-AAAATT-AAA--GAAATTGACGGAAGA-ATACCA-CAAGGAGTGGATTGTGCGGCT---TAATTTGACTCAACGCGGGGTAATTTACCAG-GTATAACA-TGATATAATATT----------------------------------TTAT-CATGAT-AGTG-----GTGCAT-GGCCGTTTCCAATGGATGCTGTGAAGT-AATG------------------------------------------ATTAA-TT-TCA-ACAAGATGTGAGA--CC-CTC-AT------------------------------------------------------------------------------------TTAGACAGATGTAGT--GATACATATGAAGGAGAGGATTAA-AACA-GGTCCGTTATG-CCCTAAGATAATCTGGGTTGCACGCGC------------AA-TACAATAATATT-----------------------------------------------------------------------------------------TGATAT----------TATAAGGGATAATAT------------AATGTAA--GATATATTTGAACATGGAATTGCTAGTAAA---------TTT-TATTTAATAAGT-AGAATTGAATG-AG-TCCCTGTTCTTT---GT-ACACA-CCGCCCGTCGCTAT-CTAAGA-TGGTATTA-TCTAT-GAACAAATT--------------------------------------------------------------------------------------------------------------------------------------------------------TATAAAGTGAATAGATAGTACTAGATCTGATATAAG-TCGTAACATGGTTGCTGTTGGAGAACCAT------TAGCAGGATCATAA--
>U09282_Nosema_trichoplusiae
CACCAGGTT-GATTC-TGCCT-GAC-GTA-GACGCTATACTCTAAGATTAACCCATGCAT-GTTTA-------TTG--AA--------TATAAAGA---AAAG-ACGA-ACAG-CTCAG-TAAC-TCT---TA-TTTGA-TTTGATG-TA-TT-A---G------G-------AT-TCTAACTATGT-T-AA-ATTATAG-GTAACAATA--------------------------------------------------------------------------------------------------------------------------------------------------------------ATACAATAAGAATAAGATCTATC-AGT-T--AGTTGTTAAGGTA-ATGGCTTAACAAGACTATGACGGATAACGGTATTACTTTGTAATATTCC-G--GAGAAGGAGC-CTGAG-AGATTGCTACTAAGTCTAAGGATTGC---AGCAGGGGCGAAACTTGACCTATGATAT-----TATATTGAGGCAGTTAT-GAGTAGT-ATTT---------------------------TATAATTATT---------GTAGT-ATTGTAAGTACATATTACAAGATAAATC---GGAGGGCAAA-TCGAGTG-CCAGCA-GCCGCGGTAA-TACTTGTT-CCGATAGTGTGTATG--AT-GATTGATGCAGTTAAAAAGTCTGTAGTT--TA-TT-----------------------------------------------------------------------------------------------------------------------------------------------------------------------------------------------------------------------------------------------------------------TTATA----------------------------------------------------------------------------------------------------------------------------------------------------------------------------------------------------------------------------------ATAAGCA-TTGTAAGGTATACTGTATGGTTAGGAGAGAGATGAAAT-GTGATAACCCTA-ACTGGATGAACAGAAG-CG-AAAGCTGTAT-ACTTAAATGTAT-TATTAGAACAAGGACGTA-AGCTAGAGG-ATCGAAGA-TGATT--AGATACC-ATTGTAGTTC-TA-GC-AGTAAACTATGTTGAATCATAGATAT--A-TTT-TGATA--------------------------------------------------TATATTTAT-GTAGAGAAATT-AAG-ATTATATTGACTCT-GGGGATAGTATG-AT-CGCAAGATTG-AAAATT-AAA--GAAATTGACGGAAGA-ATACCA-CAAGGAGTGGATTGTGCGGCT---TAATTTGACTCAACGCGGGGTAATTTACCAG-GTATAACA-TGATATAATATT----------------------------------TTAT-CATGAT-AGTG-----GTGCAT-GGCCGTTTCCAATGGATGCTGTGAAGT-AATG------------------------------------------ATTAA-TT-TCA-ACAAGATGTGAGA--CC-CTC-AT------------------------------------------------------------------------------------TTAGACAGATGTAGT--GATACATATGAAGGAGAGGATTAA-AACA-GGTCCGTTATG-CCCTAAGATAATCTGGGTTGCACGCGC------------AA-TACAATAATATT-----------------------------------------------------------------------------------------TGATAT----------TATAAGGGATAATAT------------AATGTAA--GATATATTTGAACATGGAATTGCTAGTAAA---------TTT-TATTTAATAAGT-AGAATTGAATG-AG-TCCCTGTTCTTT---GT-ACACA-CCGCCCGTCGCTAT-CTAAGA-TGGTATTA-TCTAT-GAACAAATT--------------------------------------------------------------------------------------------------------------------------------------------------------TATAAAGTGAATAGATAGTACTAGATCTGATATAAG-TCGTAACATGGTTGCTGTTGGAGAACCAT------TAGCAGGATCATAA--
>AJ012606_Nosema_tyriae
CACCAGGTT-GATTC-TGCCT-GAC-GTA-GACGCTATACTCTAAGATTAACCCATGCAT-GTTTA-------TTG--AA--------TATAAAGA---AAAG-ACGA-ACAG-CTCAG-TAAC-TCT---TA-TTTGA-TTTGATG-TA-TT-A---G------G-------AT-TCTAACTATGT-T-AA-ATTATAG-GTAACAATA--------------------------------------------------------------------------------------------------------------------------------------------------------------ATACAATAAGAATAAGATCTATC-AGT-T--AGTTGTTAAGGTA-ATGGCTTAACAAGACTATGACGGATAACGGTATTACTTTGTAATATTCC-G--GAGAAGGAGC-CTGAG-AGATTGCTACTAAGTCTAAGGATTGC---AGCAGGGGCGAAACTTGACCTATGATAT-----TATATTGAGGCAGTTAT-GAGTAGT-ATTT---------------------------TATAATTATT---------GTAGT-ATTGTAAGTACATATTACAAGATAAATC---GGAGGGCAAA-TCGAGTG-CCAGCA-GCCGCGGTAA-TACTTGTT-CCGATAGTGTGTATG--AT-GATTGATGCAGTTAAAAAGTCTGTAGTT--TA-TT-----------------------------------------------------------------------------------------------------------------------------------------------------------------------------------------------------------------------------------------------------------------TTATA----------------------------------------------------------------------------------------------------------------------------------------------------------------------------------------------------------------------------------ATAAGCA-TTGTAAGGTATACTGTATGGTTAGGAGAGAGATGAAAT-GTGATAACCCTA-ACTGGATGAACAGAAG-CG-AAAGCTGTAT-ACTTAAATGTAT-TATTAGAACAAGGACGTA-AGCTAGAGG-ATCGAAGA-TGATT--AGATACC-ATTGTAGTTC-TA-GC-AGTAAACCATGTTGAATCATAGATAT--A-TTT-TGATA--------------------------------------------------TATATTTAT-GTAGAGAAATT-AAG-ATTATATTGACTCT-GGGGATAGTATG-AT-CGCAAGATTG-AAAATT-AAA--GAAATTGACGGAAGA-ATACCA-CAAGGAGTGGATTGTGCGGCT---TAATTTGACTCAACGCGGGGTAATTTACCAG-GTATAACA-TGATATAATATT----------------------------------TTAT-CATGAT-AGTG-----GTGCAT-GGCCGTTTCCAATGGATGCTGTGAAGT-AATG------------------------------------------ATTAA-TT-TCA-ACAAGATGTGAGA--CC-CTC-AT------------------------------------------------------------------------------------TTAGACAGATGTAGT--GATACATATGAAGGAGAGGATTAA-AACA-GGTCCGTTATG-CCCTAAGATAATCTGGGTTGCACGCGC------------AA-TACAATAATATT-----------------------------------------------------------------------------------------TGATAT----------TATAAGGGATAATAT------------AATGTAA--GATATATTTGAACATGGAATTGCTAGTAAA---------TTT-TATTTAATAAGT-AGAATTGAATG-AG-TCCCTGTTCTTT---GT-ACACA-CCGCCCGTCGCTAT-CTAAGA-TGGTATTG-TCTAT-GAACAAATT--------------------------------------------------------------------------------------------------------------------------------------------------------TATAAAGTGAATAGATAGTACTAGATCTGATATAAG-TCGTAACATGGTTGCTGTTGGAGAACCAG------CAGCAGGATCATAA--
>EU267796_Nosema_ceraces
CACCAGGTT-GATTC-TGCCT-GAC-GTA-GACGCTATACTCTAAGATTAACCCATGCAT-GTTTA-------TTG--AA--------TATAAAGA---AAAG-ACAA-ACAG-CTCAG-TAAC-TCT---TA-TTTGA-TTTGATG-TA-TT-A---G------G-------AT-TCTAACTATGT-T-AA-ATTATAG-GTAACAATA--------------------------------------------------------------------------------------------------------------------------------------------------------------ATACAATAAGAATAAGATCTATC-AGT-T--AGTTGTTAAGGTA-ATGGCTTAACAAGACTATGACGGATAACGGTATTACTTTGTAATATTCC-G--GAGAAGGAGC-CTGAG-AGATTGCTACTAAGTCTAAGGATTGC---AGCAGGGGCGAAACTTGACCTATGATAT-----TATATTGAGGCAGTTAT-GAGTAGT-ATTT---------------------------TATAATTATT---------GTAGT-ATTGTAAGTACATATTACAAGATAAATC---GGAGGGCAAA-TCGAGTG-CCAGCA-GCCGCGGTAA-TACTTGTT-CCGATAGTGTGTATG--AT-GATTGATGCAGTTAAAAAGTCTGTAGTT--TA--T-----------------------------------------------------------------------------------------------------------------------------------------------------------------------------------------------------------------------------------------------------------------TTATA----------------------------------------------------------------------------------------------------------------------------------------------------------------------------------------------------------------------------------ATAAGCA-TTGTAAGGTATACTGTATGGTTAGGAGAGAGATGAAAT-GTGATAACCCTA-ACTGGATGAACAGAAG-CG-AAAGCTGTAT-ACTTAAATGTAT-TATTAGAACAAGGACGTA-AGCTAGAGG-ATCGAAGA-TGATT--AGATACC-ATTGTAGTTC-TA-GC-AGTAAACTATGTTGAATCATAGATAT--A-TTT-TGATA--------------------------------------------------TATATTTAT-GTAGAGAAATT-AAG-ATTATATTGACTCT-GGGGATAGTATG-AT-CGCAAGATTG-AAAATT-AAA--GAAATTGACGGAAGA-ATACCA-CAAGGAGTGGATTGTGCGGCT---TAATTTGACTCAACGCGGGGTAATTTACCAG-GTATAACA-CGGTATAATATT----------------------------------TTAT-CATGAT-AGTG-----GTGCAT-GGCCGTTTCCAATGGATGCTGTGAAGT-AATG------------------------------------------ATTAA-TT-TCA-ACAAGATGTGAGA--CC-CTC-AT------------------------------------------------------------------------------------TTAGACAGATGTAGT--GATACATATGAAGGAGAGGATTAG-AACA-GGTCCGTTATG-CCCTAAGATAATCTGGGTTGCACGCGC------------AA-TACAATAATATT-----------------------------------------------------------------------------------------TGATAT----------TATAAGGGGTAATAT------------AATGTAA--GATATATTTGAACATGGAATTGCTAGTAAA---------TTT-TATTTAATAAGT-AGAATTGAATG-AG-TCCCTGTTCTTT---GT-ACACA-CCGCCCGTCGCTAT-CTAAGA-TGGTATTA-TCTAT-GAACAAATT--------------------------------------------------------------------------------------------------------------------------------------------------------TATAAAGTGAATAGATAGTACTAGATCTGATATAAG-TCGTAACAAGGT----------AAACCGC------ATGCGAGCTC------
>AJ131645_Nosema_imperfecta
CACCAGGTT-GATTC-TGCCT-GAC-GTA-GACGCTATACTCTAAGATTAACCCATGCAT-G-TTA-------TTG--AA--------TATAAAGA---AAAG-ACGA-ACAG-CTCAG-TAAC-TCT---TA-TTTGA-TTTGATG-TA-TT-A---G------G-------AT-TCTAACTATGT-T-AA-ATTATAG-GTAACAATA--------------------------------------------------------------------------------------------------------------------------------------------------------------ATACAATAAGAATAAGATCTATC-AGT-T--AGTTGTTAAGGTA-ATGGCTTAACAAGACTATGACGGATAACGGTATTACTTTGTAATATTCC-G--GAGAAGGAGC-CTGAG-AGATTGCTACTAAGTCTAAGGATTGC---AGCAGGGGCGAAACTTGACCTATGATAT-----TATATTGAGGCAGTTAT-GAGTAGT-ATTT---------------------------TATAATTATT---------GTAGT-ATTGTAAGTACATATTACAAGATAAATC---GGAGGGCAAA-TCGAGTG-CCAGCA-GCCGCGGTAA-TACTTGTT-CCGATAGTGTGTATG--AT-GATTGATGCAGTTAAAAAGTCTGTAGTT--TA--T-----------------------------------------------------------------------------------------------------------------------------------------------------------------------------------------------------------------------------------------------------------------TTATA----------------------------------------------------------------------------------------------------------------------------------------------------------------------------------------------------------------------------------ATAAGCA-TTGTAAGGTATACTGTATGGTTAGGAGAGAGATGAAAT-GTGATAACCCTA-ACTGGATGAACAGAAG-CG-AAAGCTGTAT-ACTTAAATGTAT-TATTAGAACAAGGACGTA-AGCTAGAGG-ATCGAAGA-TGATT--AGATACC-ATTGTAGTTC-TA-GC-AGTAAACTATGTTGAATCATAGATAT--A-TTT-TGATA--------------------------------------------------TATATTTAT-GTAGAGAAATT-AAG-ATTATATTGACTCT-GGGGATAGTATG-AT-CGCAAGATTG-AAAATT-AAA--GAAATTGACGGAAGA-ATACCA-CAAGGAGTGGATTGTGCGGCT---TAATTTGACTCAACGCGGGGTAATTTACCAG-GTATAACA-TGGTATAATATT----------------------------------TTAT-CATGAT-AGTG-----GTGCAT-GGCCGTTTCCAATGGATGCTGTGAAGT-AATG------------------------------------------ATTAA-TT-TCA-ACAAGATGTGAGA--CC-CTC-AT------------------------------------------------------------------------------------TTAGACAGATGTAGT--GATACATATGAAGGAGAGGATTAA-AACA-GGTCCGTTATG-CCCTAAGATAATCTGGGTTGCACGCGC------------AA-TACAATAATATT-----------------------------------------------------------------------------------------TGATAT----------TGTAAGGGATAATAT------------AATGTAA--GATATATTTGAACATGGAATTGCTAGTAAA---------TTT-TATTTAATAAGT-AGAATTGAATG-AG-TCCCTGTTCTTT---GT-ACACA-CCGCCCGTCGCTAT-CTAAGA-TGGTATTA-TCTAT-GAACAAATT--------------------------------------------------------------------------------------------------------------------------------------------------------TATAAAGTGAATAGATAGTACTAGATCTGATATAAG-TCGTAACATGGTTGCTGTTGGAGAACCAG------CAGCAGGATCATAA--
>JX915758_Anostracospora_rigaudi
CCCCAGGGT-TGATT-TGCCT-GAC-GCA-GATGCTGGTCTCTGAGATTAAGCCATGCAT-GTCT--------GGAGCAATG-----------------AAGG-ACGA-ACAG-CTCAG-TACA-ACT---GC-GATGA-TTTTGTC-TG-TG-C---A----G-G-------CA-GATAACCACGT-G-AA-AATGTGG-CTAAGGGC---------------------------------------------------------------------------------------------------------------------------------------------------------------GCAGAATAAGACGCAGGACTATC-AGT-T--AGTTGGTAGTGTA-ATGGACTACCAAGACGATGACGGTTGACGGGGAATCAGGGTTCTATACC-G--GAGAGGGAGC-CTGAG-AGATTGCTCCCACGTCCAAGGACGGC---AGCAGGCGCGRAAATTGCCCACTGTTT--------GCAGGAGGCAGTTAT-GAGACGT-GAGG----------------------------------ATG---------AATGC-TTGGCAAAGAGAA----GCAGGAGAATT---GGAGGGCAAG-TTTGGTG-CCAGCA-GCCGCGGTAA-TACCGACT-CCAAGAGTGTGTGTG--AG-AGATGCTGCAGTTAAAAAGTCCGTAGTC--GT--G-----------------------------------------------------------------------------------------------------------------------------------------------------------------------------------------------------------------------------------------------------------TCGAG-GAAAC--GGA-------------------GGGCGA---------------------------------------------------------------------------------------------------------------------------------------------------CCTCTGATAGTTGATG---------------------TGG---------AGGAGCC-A-ATGGGGAACACAGTATACCAGGGCGAGAGATGAAAT-GTCAAGACCCCT-GGTGGACTCAGCGAGG-CG-AAGGCGGTGT-TCTTGTGGGCGT-CCGGTGATCAAGGACGAA-GGGTGGAGG-ATCGAACG-TGATT--AGATACC-GCAGTAGTTC-CA-GC-AGTAAAAGATGCCGACATGCCTGGTG--G-CA---------------------------------------------------------ACAGCGGGC-AGGGAGAAATC--TT-AGAGTTCGGGCTCT-GGGGATAGTATG-CT-CGCAAGGGTG-AAAATTAAAA--AAAATTGACGGAGCT-ACACCA-CAAGGAGTGGATTGTGCGGCT---TAATTTGACTCAACGCGAGGAAACTTACCAG-GGGCAAGT-GCTGTGCAGAGA-------------------------------CGAGCAG-CACAGA-AGTG-----GTGCAT-GGTCGTTGGAAATTGATGGGATGACTT-TGGG------------------------------------------CTTAA-AT-GGT-CGAATGAGTGAGA--TC-TTTG-----------------------------------------------------------------------------------------GACATGTTCTGG--ACGGAACAGGAAGGAGGAGGCTAT-AACA-GATCCGAGATG-CCCTTAGATGCCCTGGGCTGCACGCGC------------AA-TACAATAGCACG--CACAGG---------------CACAGA------------------------------------------------------GCGG-CGCGTGT----------TCTGATGGACTATGT------------GCTGTAA--GGCAGATACGAAAGAGGAATTCCTAGTAAG---------CAT-GCATCAGCAGTG-GATGTTGAATG-TG-TCCCTGTAGCTT---GT-ACACA-CCGTCCGTCACTAT-CTCAGA-TGTTTTTC-GGGAT-GAAGAGC-CACG-GCTC-------------------------------------------------------------------------------------------------------------------------------------------------------TGAATAGCGAAAAGTAGATAAGATGTAAG-TCGTAGCAAGGTTGCGGTCGGTGAACCAT------TAGARGGGATCATAA-
>GU130407_Crispospora_chironomi
CACCAGGTT-GATTC-TGCCT-GAC-GTA-GATGCTAGTCTCTAAGATTAAGCCATGCAT-GTTT--------ATG-TAAT------------------AAGG-ACGA-ACAG-CTCGG-TAGA-ACT---AC-GATGA-TTTAGTC-TG-TC-T---G---AA-C-------AG-GATAACTACGT-G-AA-AATGTAG-CTAAGAGGGG-------------------------------------------------------------------------------------------------------------------------------------------------------------ACAGAATAAGACGTAGGACTATC-AGT-T--AGTTGGCAGTGTA-ATGGACTACCAAGACGATGACGGGTAACGGGGAATCAGGGTTTGATACC-G--GAGAGGGAGC-CTGAG-AGACAGCTCCCACGTCCATGGACGGC---AGCAGGCGCGAAAATTGCCCACTCTTT--------GTAGGAGGCAGTTAT-GAGACGT-GAAG----------------------------------ATG---------ATTAT-TCAGCAAAGATGA----ATAGGAGAATT---GGAGGGCAAG-TTTGGTG-CCAGCC-GCCGCGGTAA-TACCGACC-CCAAGAGTGTGTATG--AG-AGATGCTGCAGTTAAAAAGTCCGTAGTC--AT--A-----------------------------------------------------------------------------------------------------------------------------------------------------------------------------------------------------------------------------------------------------------GAAGC-GAAAATGGGG-------------------ATGCGA-------------------------------------------------------------------------------------------------------------------------------------------------AGTCTCAGTATTTAGTGA---------------------TGG---------AAAAGCC-G-ATGGGGAACATAGTGTACCAGGGCGAGAGATGAAAT-GCCAAGACCCCT-GGTGGACTGAGCGAGG-CG-AAACGGATGT-TCTTGTAGGCAT-TTGGTGATCAAGGACGAA-GGCTGGAGT-ATCGAAAG-TGATT--AGATACC-GCAGTAGTTC-CA-GC-AGTAAAAGATGCCGACATGTTCATTG--G-AG---------------------------------------------------------ACAGTGGAC-AGGGAGAAATC--TT-AGAGTTCGGGCTCT-GGGGATAGTATG-CT-CGCAAGAGTG-AAAATT-AAA--GAAATTGACGGAGCT-ACACCA-CAAGGAGTGGATTGTGCGGCT---TAATTTGACTCAACGCGAGGAAACTTACCAG-GGCCAAGT-GTTGTGCAGAAA-------------------------------CGAGCAA-CACAGA-AGTG-----GTGCAT-GGTCGTTGGAAATTGATGGGATGACTT-TGAG------------------------------------------CTTAA-AT-GCT-TGAATGAGTGAGA--TC-TTTA-----------------------------------------------------------------------------------------GACATGTTCCT---GCAGAACAGGAAGGAAGAGGCTAT-AACA-GATCAGAGATG-CCCTTAGATGCCCTGGGCTGCACGCGC------------AA-TACAATAGCACA--GAAGCG---------------AATAGA------------------------------------------------------CTGG-AATGTGT----------TTTGATGGATTATGT------------GCTGTAA--GGCAGATATGAAAGAGGAATTCCTAGTAAG---------TAT-GTATCAACAATG-GGTATTGAATA-AG-CCCCTGTAGCTT---GT-ACACA-CCGCCCGTCACTAT-CTCAGA-TGTTTTTC-AGGAT-GAAGAGT-TTAG-GCTC-------------------------------------------------------------------------------------------------------------------------------------------------------TGAATAATGAAAAGTAGATAAGATGTAAG-TCGTAACAAGGTAACC-----------------------------------
>AY233131_Cystosporogenes_legeri
CACCAGGTT-GATTC-TGCCT-GAC-GTA-GATGCTAGTCTCTGAGATTAAGCCATGCAT-GTTT--------ATG-TAAT------------------AAGG-ACGA-ACAG-CTCAG-TAGA-ACT---GC-GATTA-TTTAGTC-TG-TC-T---G---TG-T-------GA-GATAACTACGT-G-AA-AATGTAG-CTAAGAGAGG-------------------------------------------------------------------------------------------------------------------------------------------------------------ACAGAATAAGACGTAGGACTATC-AGT-T--AGTTGGTAGTGTA-ATGGACTACCAAGACGACGACGGTTAACGGGGAATCAGGGTTTTATACC-G--GAGAGGGAGC-CTGAG-AGATTGCTCCCACGTCCATGGACGGC---AGCAGGCGCGAAAATTGCCCACTCTTT--------GCAGGAGGCAGTTAT-GAGACGT-GAAG----------------------------------ACG---------AGTGC-TTGGTAAAGAGAA----GCAGGAGAATT---GGAGGGCAAG-TTTGGTG-CCAGCA-GCCGCGGTAA-TACCGACT-CCAAGAGTGTGTATG--AG-AGATGCTGCAGTTAAAAAGTCCGTAGTC--GT--G-----------------------------------------------------------------------------------------------------------------------------------------------------------------------------------------------------------------------------------------------------------GAGGT-TGAAATTGGG-------------------GCTT---------------------------------------------------------------------------------------------------------------------------------------------------GGCCCCAGACAGACATTG---------------------TGG---------AGGAGCC-A-ATGGGGAACATAGTATACCAGGGCGAGAGATGAAAT-GCCTAGACCCCT-GGTGGACTGAGCGAGG-CG-AAAGCGATGT-TCTTGTGGGTAT-TCGGTGATCAAGGACGAA-GGCTGGAGG-ATCGAAAG-TGATT--AGATACC-GCAGTAGTTC-CA-GC-AGTAAAAGATGCCGACATGTCGGCTG--G-GC---------------------------------------------------------ACAGCTGAC-AGGGAGAAATC--TT-AGAGTTCGGGCTCT-GGGGATAGTATG-CT-CGCAAGAGTG-AAAATT-AAA--GAAATTGACGGAGCT-ACACCA-CAAGGAGTGGATTGTGCGGCT---TAATTTGACTCAACGCGAGGAAACTTACCAG-GGGCAAGT-ATTGTGTAGAGA-------------------------------GGAGCAA-TACAGA-AGTG-----GTGCAT-GGTCGTTGGAAATTGATGGGATGACTT-TGAG------------------------------------------CTTAA-AT-GGT-TGAATGAGTGAGA--TC-TTCA-----------------------------------------------------------------------------------------GACATGTTCCTC--ACGGGACAGGAAGGAGGAGGCTAT-AACA-GATCAGAGATG-CCCTTAGATGCCCTGGGCTGCACGCGC------------AA-TACAATAGCACT--GAGCCG---------------GAGAGA------------------------------------------------------GAGG-AAAGTGT----------TCTGATGGATTATGT------------GTTGTAA--GACAGATATGAAAGAGGAATTCCTAGTAAG---------TAT-GTATCAACAATG-GATATTGAATG-AG-TCCCTGTAGCTT---GT-ACACA-CCGTCCGTCGCTAT-CTCAGA-TGTTTTTC-AGGAT-GAAGAGT-CCAG-GCTC-------------------------------------------------------------------------------------------------------------------------------------------------------TGAATAATGAAAAGTAGATAAGATGTAAG-TCGTAACAAGGTAACC------------------------GGATCCAAA--
>AJ302320_Cystosporogenes_operophterae
CACCAGGTT-GATTC-TGCCT-GAC-GTA-GATGCTAGTCTCTGAGATTAAGCCATGCAT-GTTT--------ATG-TAAT------------------AAGG-ACGA-ACAG-CTCAG-TAGA-ACT---GC-GATTA-TTTAGTC-TG-TC-T---G---TG-C-------AG-GATAACTACGT-G-AA-AATGTAG-CTAAGAGAGG-------------------------------------------------------------------------------------------------------------------------------------------------------------ACAGAATAAGACGTAGGACTACC-AGT-T--AGTTGGTAGTGTA-ATGGACTACCAAGACGACGACGGTTAACGGGGAATCAGGGTTTTATACC-G--GAGAGGGAGC-CTGAG-AGATTGCTCCCACGTCCATGGACGGC---AGCAGGCGCGAAAATTGCCCACTCTTT--------GCAGGAGGCAGTTAT-GAGACGT-GAAG----------------------------------ACG---------AATGC-TTGGTAAAGAGAA----GCAGGAGAATT---GGAGGGCAAG-TTTGGTG-CCAGCA-GCCGCGGTAA-TACCGACT-CCAAGAGTGTGTATG--AG-AGATGCTGCAGTTAAAAAGTCCGGAGTC--TT--C-----------------------------------------------------------------------------------------------------------------------------------------------------------------------------------------------------------------------------------------------------------GAGGT-TGAAATTGGG-------------------GCACGA-------------------------------------------------------------------------------------------------------------------------------------------------GGCCCCAGACAGACATGA---------------------TGG---------AGGAGCC-A-ATGGGGAACATAGTATACCAGGGCGAGAGATGAAAT-GCCTAGACCCCT-GGTGGACTAAGCGAGG-CG-AAAGCGATGT-TCTTGTGGGTAT-TCGGTGATCAAGGACGAA-GGCTGGAGG-ATCGAAAG-TGATT--AGATACC-GCAGTAGTTC-CA-GC-AGTAAAAGATGCCGACATGTCGGCTG--G-GC---------------------------------------------------------ACAGCTGAC-AGGGAGAAATC--TT-AGAGTTCGGGCTCT-GGGGATAGTATG-CT-CGCAAGAGTG-AAAATT-AAA--GAAATTGACGGAGCT-ACACCA-CAAGGAGTGGATTGTGCGGCT---TAAGTTGACTCAACGCGAGGAAAACTACCAG-GGGCAAGT-ATTGTGTAGAGA-------------------------------AGAGCAA-TACAGA-AGTG-----GTGCAT-GGTCGTTGGAAATTGATGGGATGACTT-TGAG------------------------------------------CTTAA-AT-GGT-TGAATGAGTGAGA--TC-TTCA-----------------------------------------------------------------------------------------GACATGTTCCTC--ACGGGACAGGAAGGAGGAGGCTAT-AACA-GATCAGAGATG-CCCTTAGATGCCCTGGGCTGCACGCGC------------AA-TACAATAGCACT--GAGACG---------------GAGAGA------------------------------------------------------GCGG-AAAGTGT----------TCTGATGGATTATGT------------GTTGTAA--GACAGATATGAAAGAGGAATTCCTAGTAAG---------TAT-GTATCAACAATG-GATATTGAATG-AG-TCCCTGTAGCTT---GT-ACACA-CCGTCCGTCGCTAT-CTCAGA-TGTTTTTC-AGGAT-GAAGAGT-CACG-GCTC-------------------------------------------------------------------------------------------------------------------------------------------------------TGAATAATGAAAAGTAGATAAGATGTAAG-TCGTAGCAAGGTTTCGGTCGGTGAACCAG------CAGCAGGATCATAA--
>AY009115_Endoreticulatus_bombycis
CACCAGGTT-GATTC-TGCCT-GAC-GTA-GACGCTAGTCTCTGAGATTAAGCCATGCAT-GTCT--------ATG-GAAC------------------AAGG-ACGA-ACAG-CTCAG-TAAA-ACT---GC-GATGA-TTCAGTC-TG-TC-T---G----T-C-------AA-GATAACCACGC-G-AA-AGTGTGG-CTAAGGGGGG-------------------------------------------------------------------------------------------------------------------------------------------------------------ACAGAACAAGACGCAGGACTATC-AGT-T--AGTTGGTAGTGTA-ATGGACTACCAAGACGGTGACGGTTGACGGGGAATGAGGGTTCTATACC-G--GAGAGGGAGC-CTGAG-AGATAGCTCCCACGTCCAAGGACGGC---AGCAGGCGCGAAAATTGCCCACTGTTT--------GGAGGAGGCAGTTAT-GAGACGT-GAGA----------------------------------AAG---------AGTGC-TTGGTAAAGAGAA----GCAGGAGAATT---GGAGGGCAAG-TTTGGTG-CCAGCA-GCCGCGGTAA-TACCGACT-CCAAGAGTGTGTATG--AG-AGATGCTGCAGTTAAAAAGTCCGTAGTC--GT--G-----------------------------------------------------------------------------------------------------------------------------------------------------------------------------------------------------------------------------------------------------------GAGAC-GGAAA--GAG-------------------AGGCGG-------------------------------------------------------------------------------------------------------------------------------------------------AGCCTCTTTGAGATGCTC---------------------TGG---------AGGAGCC-A-ACAGGGGGCACAGTATACCAGGGCGAGAGATGAAAT-GCCAAGACCCCT-GGTGGACTGAGCGAGG-CG-AAAGCGGTGC-TCTTGTGGGTGT-TCGGTGATCAAGGACGAA-GGCTGGAGG-ATCGAAAG-TGATT--AGATACC-GCTGTAGTTC-CA-GC-AGTAAAAGATGCCGACATGCTCGGTG--G-CA---------------------------------------------------------ACACGGGGC-AGGGAGAAATC--TT-AGAGTTCGGGCTCT-GGGGATAGTATG-CT-CGCAAGGGTG-AAAATT-AAA--GAAATTGACGGAGCT-ACACCA-CAAGGAGTGGATTGTGCGGCT---TAATTTGACTCAACGCGAGGAAGCTTACCAG-GGCCAAGT-GCTGTGGAGAAA-------------------------------GGAGCAG-GACAGA-AGTG-----GTGCAT-GGTCGTTGGAAATTGATGGGATGACTT-TGGC------------------------------------------CTTAA-AT-GGC-TGAATGAGTGAGA--TC-TTTG-----------------------------------------------------------------------------------------GACATGTTCCCA--CAGGAACAGGAA-GGGGAGGCTAT-CACA-GATCAGAGATG-CCCTTAGATGCCCTGGGCTGCACGCGC------------AA-TACAATAGCACG--TAGACA---------------TACAGA------------------------------------------------------ACAA-CACGTGC----------TGAGGTGGACTGTGC------------TCTGCAA--GGGGCACACGAAAGAGGAATTCCTAGTAAG---------CGC-CCATCACCAGTG-GGCGTTGAATC-AG-TCCCTGTAGCTT---GT-ACACA-CCGTCCGTCACTAT-CTCAGA-TGTTTTTC-GGGAT-GAAGAGT-CCAG-GCTC-------------------------------------------------------------------------------------------------------------------------------------------------------TGAATAACGGAAAGTAGATAAGATGTAAG-TCGTAACAAGGTAAACCGC--------------------------------
>L39109_Endoreticulatus_schubergi
CACCAGGTT-GATTC-TGCCT-GAC-GTA-GACGCTAGTCTCTGAGATTAAGCCATGCAT-GTCT--------ATG-GAAC------------------AAGG-ACGA-ACAG-CTCAG-TAAA-ACT---GC-GATGA-TTCAGTC-TG-TC-T---G----T-C-------AA-GATAACCACGC-G-AA-AGTGTGG-CTAAGAGGGG-------------------------------------------------------------------------------------------------------------------------------------------------------------ACAGAACAAGACGCAGGACTATC-AGT-T--AGTTGGTAGTGTA-ATGGACTACCAAGACGGTGACGGTTGACGGGGAATGAGGGTTCTATACC-G--GAGAGGGAGC-CTGAG-AGATAGCTCCCACGTCCAAGGACGGC---AGCAGGCGCGAAAATTGCCCACTGTTT--------GGAGGAGGCAGTTAT-GAGACGT-GAGA----------------------------------AAG---------AGTGC-TT-GTAAAGAGAA----GCAGGAGAATT---GGAGGGCAAG-TTTGGTG-CCAGCA-GCCGCGGTAA-TACCGACT-CCAAGAGTGTGTATG--AG-AGATGCTGCAGTTAAAAAGTCCGTAGTC--GT--G-----------------------------------------------------------------------------------------------------------------------------------------------------------------------------------------------------------------------------------------------------------GAGAC-GGAAA--GAG-------------------AGGCGG-------------------------------------------------------------------------------------------------------------------------------------------------AGCCTCTTTGAGATGCTC---------------------TGG---------AGAAGCC-A-ACAGGGGGCACAGTATACCAGGGCGAGAGATGAAAT-GCCAAGACCCCT-GGTGGACTGAGCGAGG-CG-AAAGCGGTGC-TCTTGTGGGTGT-TCGGTGATCAAGGACGAA-GGCTGGAGG-ATCGAAAG-TGATT--AGATACC-GCTGTAGTTC-CA-GC-AGTAAAAGATGCCGACATGCTCGGTG--G-CA---------------------------------------------------------ACACGGGGC-AGGGAGAAATC--TT-AGAGTTCGGGCTCT-GGGGATAGTATG-CT-CGCAAGGGTG-AAAATT-AAA--GAAATTGACGGAGCT-ACACCA-CAAGGAGTGGATTGTGCGGCT---TAATTTGACTCAACGCGAGGAAGCTTACCAG-GGCCAAGT-GCTGTGGAGAAA-------------------------------GGAGCAG-TACAGA-AGTG-----GTGCAT-GGTCGTTGGAAATTGATGGGATGACTT-TGGC------------------------------------------CTTAA-AT-GGC-TGAATGAGTGAGA--TC-TTTG-----------------------------------------------------------------------------------------GACATGTTCCCA--C-GGAACAGGAA-GGGGAGGCTAT-AACA-GATCAGAGATG-CCCTTAGATGCCCTGGGCTGCACGCGC------------AA-TACAATAGCACG--TAGACG---------------TAGAGA------------------------------------------------------ACAA-CACGTGC----------TGAGGTGGACTGTGC------------TCTGCAA--GGGGCACACGAAAGAGGAATTCCTAGTAAG---------CGC-CCATCACCAGTG-GGCGTTGAATC-AG-TCCCTGTAGCTT---GT-ACACA-CCGTCCGTCACTAT-CTCAGA-TGTTTTTC-GGGAT-GAAGAGT-CCAG-GCTC-------------------------------------------------------------------------------------------------------------------------------------------------------TGAATAACGGAAAGTAGATAAGATGTAAG-TCGTAGCAAGGTTGCGGTCGGTGAACCAT------TAGCAGGATCATAA--
>GU130406_Helmichia_lacustris
CACCAGGTT-GATTC-TGCCT-GAC-GTA-GATGCTATTTTCTAAGATTAAGCCATGCATAGTTT--------CTGTTATA------------------AAGG-ACAA-ATAG-CTCAG-TAAA-ACT---AA-ATTCA-TTTAATC-TT-GA-T---A------A-------AA-AATAACCAAGT-G-AA-AATTTGG-CTAAAAAC---------------------------------------------------------------------------------------------------------------------------------------------------------------AAAGAATAAGATTTAGAACTATC-AGC-T--AGTTGGTAGTGTA-AAGGACTACCAAGGCGACGACGGCTAACGGGACACGAGAGTGTTATACC-G--GAGAGGGAGC-CTGAG-AGATTGCTCCCACGTCCAAGGACGGC---AGCAGGCGCGAAAATTGTCCACTCTTT--------GTAGGAGACAGTTAT-GAAAAGT-AAAT---------------------------------TTGA---------TAGGT-TTTTTAAAGAAAA----ATTCTAAAATT---GGAGGGCAAG-TTTGGTG-CCAGCA-GCCGCGGTAA-TACCAACT-CCAAGAGTGTGTATG--AG-AGTTGTTGCAGTTAAAAGGTCCGTAGTT--GT--T-----------------------------------------------------------------------------------------------------------------------------------------------------------------------------------------------------------------------------------------------------------AAATT-AAATA---AA-------------------ATATAA----------------------------------------------------------------------------------------------------------------------------------------------------CATTTTTAATTAATT---------------------TTG---------AGGGACT-G-ATGGGGATTATAGTATACAAGGGCGAGAGATGAAAT-GCCAAGACCCCT-TGTGGACTAAGTGAGG-CG-AAACGGATAA-TCTTGTAAGTAC-TCGATAATCAAGGACGAA-GGGTGGAGG-ATCGAAGG-TGATT--AGATACC-GCTGTAGTTC-CA-CC-AGTAAAAGATGCCGACTATCTAATTT--A-AGATATTTATTTAAATAAGTTTTTATTTATAAAGACAAAATTTAATTTATTATAATTT-AGATTAGGA-ATAGAGAAATCAATA-AGTGTTTGGGCTCT-GGGGATAGTACG-CT-CGCAAGGGTA-AAAATT-AAA--GAAATTGACGGAGCT-ACACCA-CAAGGAGTGGATTGTGCGGCT---TAATTTGACTCAACGCGAGGAAACTTACCAA-GCCCTTTT-TTATTTAAGATA-------------------------------TGAGATA-AATAGG-AGTG-----GTGCAT-GGTCGTTGGAAATTCATGAGATGACTT-TGAG------------------------------------------CTTAA-AT-GCT-TGAATGAGTGAGA--CT-TTTTA----------------------------------------------------------------------------------------TACTGACTGTGT--TAAACAGTAGGAAGGTAAAGCTAT-AACA-GATCAGTGATG-CCCTTAGATGGCTTGGGCTGCACGCGC------------AA-TACAATAAGTTA--TATATT--------------ATATAAG------------------------------------------------------TAAA-TAAAACT----------TTAGATGGATTGTTG------------ATTGTAA--TTTCAACATGAAAGTGGAATTCCTAGTAAA---------TGT-GCATTATCAATA-GATATTGAATA-AG-TCCCTGTAGCTT---GT-ACACA-CCGTCCGTCAGTAT-CTCAGA-TGTTTTTT-AGGAT-GAAGAGT-TTCG-ATTC-------------------------------------------------------------------------------------------------------------------------------------------------------TGAATAATGAAGAATAGATAAGATGTAAG-TCGTAACAAGGTAACC-----------------------------------
>FJ914315_Mrazekia_macrocyclopis
CACCAGGTT-GATTC-TGCCT-GAC-GTA-GATGCTAGTCTCTGAGATTAAGCCATGCAT-GTTT--------ATG-TAAT------------------AAGG-ACGA-ATAG-CTCAG-TAAA-ACT---GC-GATTA-TTTAGTC-TG-TT-T---G----A-T-------AA-GATAACTACGT-G-AA-AATGTAG-CTAAGAAAGA-------------------------------------------------------------------------------------------------------------------------------------------------------------ACAGAATAAGACGTAGGATTATC-AGC-T--AGTTGGTAGTGTA-ATGGACTACCAAGGCAATAACGGTTAACGGGGAATTAGGGTTCTATGCC-G--GAGAGGGAGC-CTGAG-AGATTGCTCCCACGTCCATGGACGGC---AGCAGGCGCGAAAATTGCCCACTCTTT--------GTAGGAGGCAGTTAT-GAGACGT-GAAG----------------------------------AAG---------AATGT-TTGGTAAAAGGAA----ACAGGAGAATT---GGAGGGCAAG-TTTGGTG-CCAGCA-GCCGCGGTAA-TACCGACT-CCAAGAGTGTGTATG--AG-AGATGCTGCAGTTAAAAGGTCCGTAGTC--TT--G-----------------------------------------------------------------------------------------------------------------------------------------------------------------------------------------------------------------------------------------------------------TAATT-ATAAATAGGG-------------------ATATGA-------------------------------------------------------------------------------------------------------------------------------------------------AGTCTTATTATTATAAAA---------------------TAG---------AAGAACC-A-ATGGGGAACATAGTATACCAGGGCTAGAGATGAAAT-GCCTGAACCCCT-GGTGGACTAAGCGAGG-CG-AAACGGATGT-TCTAGTGGGTAT-TTTTTGATCAAGGACGAA-GGTTGGAGT-ATCGAACGCCGATT--AGATACC-GCAGTAGTTT-CA-AC-AGTAAAAGATGCCGACATGTCGATTG--G-CA---------------------------------------------------------ACAGTTGAC-GGGGAGAACCC--TT-AGAGTTCGGGCTCT-GGGGATAGTATG-CT-CGCAAGAGTG-AAAATT-AAA--GAAATTGACGGAGCT-ACACCA-CAAGGAGTGGATTGTGCGGCT---TAATTTGACTCAACGCGAGGAAACTTACCAG-GGGCAAGT-ATTGTGTAGAAA-------------------------------AGAGCAA-TACAGA-AGTG-----GTGCAT-GGTCGTTGGAAATTGATGGGATGACTT-TGAG------------------------------------------CTTAA-AT-GGT-TGAATGAGTGAGA--TC-TTTG-----------------------------------------------------------------------------------------GACATGTTTTCT--ACAAAACAGGAAGGGAGAGGCTAT-AACA-GATCAGAGATG-CCCTTAGATGCCCTGGGCTGCACGCGC------------AA-TACAATAGCACT--TAAAAA---------------TAAAGA------------------------------------------------------GAGG-AAAGTGT----------TTTGATGGATTATGT------------GTTGTAA--GACAGATATGAAAGAGGAATTCCTAGTAAG---------TAT-GTATCAACAATG-GATATTGAATA-AG-TCCCTGTAGCTT---GT-ACACA-CCGTCCGTCGCTAT-CTCAGATTGTTTTTT-ATGAT-GAAGAGT-TTTGTGCTC-------------------------------------------------------------------------------------------------------------------------------------------------------TGAATACTAAAAAATAGATAAGATGTAAG-TCGTAACAAGGTAACC-----------------------------------
>AEYK01000034_Vittaforma_corneae
CACCAGGTT-GATTC-TGCCT-GAC-GTA-GATGCTAGTCTCTAAGATTAAGCCATGCAT-GTTT--------CCG-CAATC-----------------AGGG-ACGA-ATAG-CTCAG-TAAA-ACT---GC-GATGA-TTTAGTC-TG-GC-T---G----T-G-------TA-GATAACTACGT-G-AA-AATGTAG-CTAAGGGAAG-------------------------------------------------------------------------------------------------------------------------------------------------------------GCAGAATAAGACGCAGGACTATC-AGT-T--AGTTGGTAGTGTA-ATGGACTACCAAGACAGTGACGGTTGACGGGAAATTAGGGTTTTGTACC-G--GAGAGGGAGC-CTGAG-AGATTGCTCCCACGTCCAAGGACGGC---AGCAGGCGCGAAAATTGCCCACTCTTT--------GCAGGAGGCAGTTAT-GAGACGT-GAAG----------------------------------ATG---------AGTAT-CTTGTAAAGAGGG----ATAGGAGAATT---GGAGGGCAAG-TTTGGTG-CCAGCA-GCCGCGGTAA-TACCGACT-CCAAGAGTGTGTATG--AG-AGATGCTGCAGTTAAAAAGTCCGTAGTC--AT--A-----------------------------------------------------------------------------------------------------------------------------------------------------------------------------------------------------------------------------------------------------------GAAGG-GCAAAGAGAG-------------------ATGCGA-------------------------------------------------------------------------------------------------------------------------------------------------GGTCTCACAGTGCGATGA---------------------TGG---------AGGAGCC-G-ATGGGGAACATAGTATACCAGGGCGAGAGATGAAAT-GCCAAGACCCCT-GGTGGACTGAGCGAGG-CG-AAGGCGATGT-TCTTGTAGGCAT-TCGGTGATCAAGGACGAA-GGCTGGAGT-ATCGAAAG-TGATT--AGATACC-GCAGTAGTTC-CA-GC-AGTAAAAGATGCCGACATGCTCATTG--G-AC---------------------------------------------------------ACAGTGGGC-AGGGAGAAATC--TTAAGAGTTCGGGCTCT-GGGGATAGTATG-CT-CGCAAGGGTG-AAAATT-AAA--GAAATTGACGGAGCT-ACACCA-CAAGGAGTGGATTGTGCGGCT---TAATTTGACTCAACGCGAGGAAACTTACCAG-GGCCAAGT-ATTGTGTAGAAA-------------------------------CGAGCAA-TACAGG-AGTG-----GTGCAT-GGTCGTTGGAAATTGATGGGATGACTT-TGAC------------------------------------------CTTAA-AT-GGT-TGAATGAGTGAGA--TCTTTTG-----------------------------------------------------------------------------------------GACATGTTCCGC--ACGGAACAGGAAGGAAAAGGCTAT-AACA-GATCCGAGATG-CCCTCAGATGCCCTGGGCTGCACGCGC------------AA-TACAATAGCAGG--TAGAGA---------------GAGAGA------------------------------------------------------CAGG-AAGGTGC----------TCAGATGGACTATGT------------GCTGTAA--GGCACATACGAAAGAGGAATTCCTAGTAAG---------TGT-GTATCAACAATG-GATATTGAATA-AG-TCCCTGTAGCTT---GT-ACACA-CCGCCCGTCACTAT-CTCAGA-TGTTTTTC-AGGAT-GAAGAGT-CCAG-GCTC-------------------------------------------------------------------------------------------------------------------------------------------------------TGAATAATGAAAAGTAGATAAGATGTAAG-TCGTAACAAGGTTGCGGTCGGTGAACCAG------CCGCAGGATCATTGAA
>JX915760_Enterocytospora_artemiae
CMCCAGGTT-GATTC-TGCCT-GAC-GTA-GATGCTAGTCTNTGAGATTTAGCCATGCAT-GCTTA-------ATA------------------GA---AATG-GCGA-ACGG-CTCAG-TAAT-GTT---GC-GATGA-TTTGCTC-TT-GA-T---G---GT-A-------CA-GATAACCACGG-C-AA-GCTGTGG-CTAAGAGG---------------------------------------------------------------------------------------------------------------------------------------------------------------CAAGAATAAGACGCAACCCTATC-AGT-T--AGTTGGTAGTGTA-AAGGACTACCAAGACGACGACGGGTGACGGGAAATGAGGGTTTGATTCC-G--GAGAGGGAGC-CTGAG-AGATGGCTCCCACGTCCAAGGACGGC---AGCAGGCGCGAAAATTGCCCACTCTTT------GGTGAGGAGGCAGTTAT-GAGACGT-AGAT----------------------------------TAG---------AGGGC-ACAGTAAACAAGT---GCTTTGAGTATT---GGAGGGCAAG-TTTGGTG-CCAGCA-GCCGCGGTAA-TACCGACT-CCAAGAGTGTCTATG--GT-GGATGCTGCAGTTAAAAAGTCCGTAGTT--GT--A-----------------------------------------------------------------------------------------------------------------------------------------------------------------------------------------------------------------------------------------------------------TATGC-AATTG---AA-------------------GGGCAC---------------CG----------GTCAAG-------------------GGTGCA-GGG----------TTTGCT--------------------------------------------------------------------------------AAGGA---------------------TGG---------CGGAACG-G-GCAGAGTGCATAGTATAGGCGGGCGAGAGATGAAATGACCAAGACCCTG-CCTGGACTGACGGAGG-CG-AAAGCGATGC-ACTTGAACGAGT-CTGGGGATCAAGGACGAA-GGCTGGAGG-ATCGAAAG-TGATT--AGATACC-GCTGTAGTTC-CA-GC-AGTAAACGATGCCGACAAGCAGGACA--C-GGG--------------------------------------------------------AGTGTTTGC-TGGGAGAAATC--AT-AGTTTTCGGGCTCT-GGGGATAGTACG-CT-CGCAAGGGTG-AAACTT-AAAGTGAAATTGACGGAACT-ACACTA-CCAGGAGTGGATTGTGCGGCT---TAATTTGACTCAACGCGGGAAAACTTACCAG-GACCAAGC-AGCGCAGAGATC-----------------------GA-CTACGTGAGCGC-AGCAGG-AGTG-----GTGCAT-GGTCGTTGGAAATTGATGGGATGACTT-TCAG------------------------------------------CTTAA-GT-GCT-ATAATCAGTGAGA--TC-TTTGGA---------------------------------------------------------------------------------------GACAGGTGCAGA--ATGGCACAGGAAGGAGAAGGCGAT-AACA-GATCAGTGATG-CCCTCAGATGCCCTGGGCGGCACGCGC------------AA-TACAATACTCGA--TGTTCT-------------TG--CAGA------------------------------------------------------TGGATTTTGGAG----------TGCGAGGGATTAGCT------------CTTGTAA--ATGAGCTATGAACGAGGAATTCCTAGTAAC---------GAT-GATTCATTAAGT-CATGGTGAATG-AG-TCCCTGTAGTTT---GT-ACACA-CCGCCCGTCACTAT-CTCAGA-TGGTTATG-GAGAT-GAAGAGC-CCCG-GTTC-------------------------------------------------------------------------------------------------------------------------------------------------------TGAATAGTCATAGCTAGATAAGGTACAAG-TCGTAACAAGGTTGCGGTCGGTGAACCATTAG-------------------
>KT762153_Globulispora_mitoportans
CACCAGGTT-GATTC-TGCCT-GAC-GTA-GATGCTAGTCTCTGAGATTTAGCCATGCAT-GCTTA-------ATA-----------------TAT---AATG-GCGA-ACGG-CTCAG-TAAT-GTT---GC-GATGA-TTTGCTC-TT-GT-T---G---AT-G-------TA-GATAACCACGG-T-AA-GCTGTGG-CTAATAGT---------------------------------------------------------------------------------------------------------------------------------------------------------------GAAGAATAAGACGCAACCCTATC-AGT-T--AGTTGGTAGTGTA-AAGGACTACCAAGACGATGACGGGTGACGGGAAATCAGGGTTTGATTCC-G--GAGAGGGAGC-CTGAG-AGATGGCTCCCACGTCCAAGGACGGC---AGCAGGCGCGAAAATTGCCCACTCTTT------TATGAGGAGGCAGTTAT-GAGACGT-AAGA--------------------------------TTAAG---------CGGGC-ACAGTAAACAAGT---GCTTAGTTCATT---GGAGGGCAAG-TTTGGTG-CCAGCA-GCCGCGGTAA-TACCGACT-CCAAGAGTGTCTATG--GT-GGATGCTGCAGTTAAAAAGTCCGTAGTT--GT--A---------------------------------------------------------------------------------------------------------------------------------------------------------------------------------------------------------------------------------------------------------TGTATGC-AATTA---AA-------------------AAGCAT---------------GG----------TTAAAG-------------------CGTGTT-TAG----------TTTGCT--------------------------------------------------------------------------------AAAGG---------------------TAG---------CGGAACG-G-GTAGAGTGCATAGTATAGATAGGCGAGAGATGAAATGGCCAAGACCCTA-TCTGGACTGACGGAGG-CG-AAAGCGATGT-ACTTAAACGAAT-CTGGGGATCAAGGACGAA-GGCTGGAGG-ATCGAAAG-TGATT--AGATACC-GCTGTAGTTC-CA-GC-AGTAAACGATGCCGACAAGCAGGACA--C-GGG--------------------------------------------------------AGTGTTTGC-TGGGAGAAATC--TT-AGTTTTCGGGCTCT-GGGGATAGTACG-CT-CGCAAGGGTG-AAACTT-AAAGTGAAATTGACGGAACT-ACACTA-CCAGGAGTGGATTGTGCGGCT---TAATTTGACTCAACGCGGGAAAACTTACCAG-GACCAAGC-TTAGTGGAGATC-----------------------GA-CTACGTGAACTA-AGCAGA-AGTG-----GTGCAT-GGTCGTTGGAAATTGATGGGATGACTT-TCAG------------------------------------------CTTAA-AT-GCT-ATAATTAGTGAGA--TC-TTTGTA---------------------------------------------------------------------------------------GACAGGTGCATA--ATGGTACAGGAAGGAGAAGGCGAT-AACA-GATCAGTGATG-CCCTTAGATGCCCTGGGCGGCACGCGC------------AA-TACAATACTTGA--TGATTA-------------TG--CAGA------------------------------------------------------TAGATTTTGAAG----------TGCGAGGGATTAGTT------------TTTGTAA--ATGAACTATGAACGAGGAATTCCTAGTAAC---------GAT-AATTCATTAAGT-TATGGTGAATG-AG-TCCCTGTAGTTT---GT-ACACA-CCGCCCGTCACTAT-CTCAGA-TGGTTATG-AAGAT-GAAGAGC-CTCG-GTTC-------------------------------------------------------------------------------------------------------------------------------------------------------TGAATAGTCATAGCTAGATAAAGTACAAG-TCGTAACAAGGTTGCG-----------------------------------
>U10883_Nucleospora_salmonis
CACCAGGTT-GATTC-TGCCT-GAC-GTG-GGTGCTAGCCTCTAAGATTTAGCCATGCAT-GCTTT-------GTG--AACC----CAGACGGGGG---AACG-GCGA-ACGG-CTCAG-TAAT-GTT---GC-GGTGA-TCTGCTC-TG-GT-T---G---AG-A-------AA-GATAACCACGG-T-AA-ACTGTGG-CTAAGAGA---------------------------------------------------------------------------------------------------------------------------------------------------------------CCAGAATGAGCTGCAACCCTATC-AGT-T--TGTTGGAAGTGTA-AAAGACTCCCAAGACGTCGACGGGTAACGGGAAATCAGTGTTTGATTCC-G--GAGAGGGAGC-CTGAG-AGATGGCTCCCACGTCCAAGGATGGC---AGCAGGCGCGAAAATTGTCCACTCTTT------GGAGAGGAGACAGTTAT-GAGGCGT-GATT--------------------------------AAAAG---------AGCGA-AGTGTAAACACCTTCGTGTAACGCAATT---GGAGGGCAAGTTTTGGTG-CCAGCA-GCCGCGGTAA-TTCCAACT-CCAAGAGTGCCCATG--GT-GGATGCTGCAGTTAAAAAGTCCGTAGTC--GT--A-----------------------------------------------------------------------------------------------------------------------------------------------------------------------------------------------------------------------------------------------------------GATGC-AATTA---AA-------------------GGGTGC---------------GG----------ATCAAG-------------------CGCACT-GAG----------TTTGTTG-------------------------------------------------------------------------------AGTTG---------------------TAG---------CGGAGCG-G-ATAGGGAGCATGGTATAGGTTGGCGAAGAATGAAAT-CTCAAGACCCAA-CCTGGACCAACTGAGG-CG-AAAGCGGTGC-TCTTATACGCAT-CCGAGGATCAAGGACGAA-GGCTGGAGG-ATCGAAAG-TGATT--AGATACC-GCTGTAGTTC-CA-GC-AGTAAACTATGCCGACATTCTCTGTC--C-AGC--------------------------------------------------------GGACGGGGA-AGGGAGAAATC--TT-AGTTTTCGGGCTCT-GGGGATAGTACG-CT-TGCAAGAGTG-AAACTT-AAAGCGAAATTGACGGAAGG-ACACTA-CCAGGAGTGGATTGTACTGCT---TAATTTGACTCAACGCGGGAAAACTTACCAG-GGTCAAGT-TCTCCGTAGATC-----------------------GA-GTACGTGAGGGG-AACGAG-AGTG-----GTGCAT-GGCCGTTGGAAATTGATGGGATGACTT-TTAG------------------------------------------CTTAA-AT-GCT-GAAACCAGTGAGA--TC-TTCTA----------------------------------------------------------------------------------------GACAGGTGCCAT--CCGGCACAGGAGGGCGAAGGCGAT-AACA-GGTCCGTGATG-CCCTTAGATATCCTGGGCTGCAAGTGC------------AA-TACAATATCCAT-GTCGATC------------AAG--AAAG------------------------------------------------------GTGA-TTATGGA----------TGAGCAGGATTAGCT------------CTTGTAA--ATGAGCTATGAATGAGGAATTCCTAGTAAC---------AGT-GTCTCACTAAGG-CATTGTGAATG-CG-TCCCTGTTCTTT---GT-ACACA-CCGCCCGTCACTAT-TTCAGA-TGGCCATG-AAGAT-GAAGAGC-TTCG-GTTC-------------------------------------------------------------------------------------------------------------------------------------------------------TGAATATTCATGTCTAGATAAAGTACAAG-TCGTAACATGGTTGCTGTTGG------------------------------
>FJ594990_Desmozoon_lepeophtherii
CACCAGGTT-GATTC-TGCCT-GAC-GTA-GGTGCTAGCCTCTAAGATTTAGCCATGCAT-GCTCT-------GTG--AACC------GAATGGGG---AACG-GCGG-ACGG-CTCAG-TAAT-GTT---GC-GATGA-TCTGCTC-TA-GT-T---G---TG-T-------AA-GATAACCGCGG-A-AA-CCTGTGG-CTAAGAGA---------------------------------------------------------------------------------------------------------------------------------------------------------------CTAGAATGAGACGCAACCCTATC-AGT-T--TGTTGGTAGTGTA-ACGGACTACCAAGACTATGACGGGTGACGGGAAATCAGTGTTTGATTCC-G--GAGAGGGAGC-CTGAG-AGATGGCTCCCACGTCCAAGGATGGC---AGCAGGCGCGAAAATTGTCCACTCTTT------GTTGAGGAGACAGTTAT-GAGGCGT-GATT--------------------------------GTAAG---------AGCGA-AGAGTAAACATCTTTGTGTAATGCAACT---AGAGGGCAAGTTTTGGTG-CCAGCA-GCCGCGGTAA-CTCCAACT-CTAGAAGTGCCTATT--GT-GGATGCTGCAGTTAAAAAGTCCGTAGTC--GT--T-----------------------------------------------------------------------------------------------------------------------------------------------------------------------------------------------------------------------------------------------------------GATGC-AATTA---AA-------------------AGGTGT---------------AG----------ATCAAG-------------------TGCACC-AAG----------TTTGTT--------------------------------------------------------------------------------AGTTG---------------------TGG---------CGGAGCG-G-ACAGGGAGCATGGTATAGGTTGGCGAAGAATGAAAT-CTCAAGACCCAA-CCTGGACCAACTGAGG-CG-AAAGCGGTGC-TCTTGTACGCGT-CTGTGGATCAAGGACGAA-GGCTAGAGG-ATCGAAAG-TGATT--AGACACC-GCTGTAGTTC-TA-GC-AGTAAACTATGCCGACATTCTCTGTT--G-TTG--------------------------------------------------------AGACGGGGA-GGGGAGAAATC--TT-AGTTTTCGGGCTCT-GGGGATAGTACG-CT-TGCAAGAGTG-AAACTT-AAAGCGAAATTGACGGAAGA-TCACCA-CAAGGAGTGGATTGTACTGCT---TAATTTGACTCAACACGGGAAAACTTACCAG-GGCCAAGT-CTCTCGTAGATT-----------------------GG-CGACATGAGAGG-GGCAAG-AGTG-----GTGCAT-GGCCGTTGGAAATTGATGGGATGACCT-TTAG------------------------------------------CTTAA-GT-GCT-GTAACCAGTGAGA--TC-TTCTA----------------------------------------------------------------------------------------GACAGGTGTCTTA-CTGACACAGGAAGGAGAAGGCTAT-AACA-GGTCCGTGATG-CCCTCAGATGCCCTGGGCCGCAAGTGC------------AA-TACAATATCCGT--TTGAGC------------GACATAAAT------------------------------------------------------ATGC-TTACGGA----------TGAGTAGGATTAGCT------------CTTGTAA--ATGAGCTATGAATGAGGAATTCCTAGTAAC---------TGT-GTCTCATCAAGG-CACAGTGAATG-CG-TCCCTGTTCTTT---GT-ACACA-CCGCCCGTCACTAT-TGCGGA-TGGCAATC-AAGAT-GAAGAGC-CTAG-GTTC-------------------------------------------------------------------------------------------------------------------------------------------------------TGAATATTGATCGTTAGACATAATACAAG-TCGTAACAAGGTAACGATTGGAGAACCAG------CCGTTGGATCATTCA-
>L16868_Enterocytozoon_bieneusi
CACCAGGTT-GATTC-TGCCT-GAC-GTA-GATGCTAGTCTCTGAGATTAAGCCATGCAT-GTCA--------GTG--AAGC----CTTACGGTGG---AACG-GCGA-ACGG-CTCAG-TAAT-GTT---GC-GGTAA-TTTGGTC-TC-TG-T---G---TG-T-------AA-ACTAACCACGG-T-AA-CCTGTGG-CTAAAAGC---------------------------------------------------------------------------------------------------------------------------------------------------------------GGAGAATAAGGCGCAACCCTATC-AGC-T--TGTTGGTAGTGTA-AAGGACTACCAAGGCCATGACGGGTAACGGGAAATCAGGGTTTGATTCC-G--GAGAGGGAGC-CTGAG-AGATGGCTCCCACGTCCAAGGACGGC---AGCAGGCGCGAAACTTGTCCACTCCTT------ACGGGGGAGACAGTCAT-GAGACGT-GAGT--------------------------------ATAAG---------ACCTG-AGTGTAAAGACCTTAGGGTGAAGCAATT---GGAGGGCAAGCTTTGGTG-CCAGCA-GCCGCGGTAA-CTCCAACT-CCAAGAGTGTCTATG--GT-GGATGCTGCAGTTAAAGGGTCCGTAGTC--GT--G-----------------------------------------------------------------------------------------------------------------------------------------------------------------------------------------------------------------------------------------------------------AATGC-AATTA---AA-------------------TGTCGT---------------TG----------TTCAAT-------------------AGCGAT-GAG----------TTTGCT--------------------------------------------------------------------------------AATGT---------------------TTG---------CGGAACG-G-ATAGGGAGTGTAGTATAGACTGGCGAAGAATGAAAT-CTCAAGACCCAG-TTTGGACTAACGGAGG-CG-AAGGCGACAC-TCTTAGACGTAT-CTTAGGATCAAGGACGAA-GGCAGGAGT-ATCGAAAG-TGATT--AGACACC-GCTGTAGTTC-CT-GC-AGTAAACTATGCCGACAGCCTGTGTG--T-GAGA-------------------------------------------------------ATACGTGGG-CGGGAGAAATC--TT-AGTGTTCGGGCTCT-GGGGATAGTACG-CT-CGCAAGGGTG-AAACTT-AAAGCGAAATTGACGGAAGG-ACACTA-CCAGGAGTGGATTGTGCTGCT---TAATTTAACTCAACGCGGGAAAACTTACCAG-GGTCAAGT-CATTCGTTGATC-----------------------GA-ATACGTGAGAAT-GGCAGG-AGTG-----GTGCAT-GGCCGTTGGAAATTGATGGGGCGACCT-TTAG------------------------------------------CTTAA-AT-GCT-TAAACCAGTGAGA--CC-TCCTT----------------------------------------------------------------------------------------GACAGGTGTTCT--GTAACACAGGAGGGTGGAGGCTAT-AACA-GGTCCGTGATG-CCCTTAGATATCCTGGGCAGCAAGCGC------------AA-TACAATATCTCT--TCAGTA-------------GA--CAAA------------------------------------------------------GTGA-TTTGAGA----------TGAGTAGGATCTACG------------TTTGTAA--ATACGTAGTGAATAAGGAATTCCTAGTAAC---------GGT-GCCTCATCAAGG-CATGGTGAATG-TG-TCCCTGTTCTTT---GT-ACACA-CCGCCCGTCACTAT-TTCAGA-TGGTCATA-GGGAT-GAAGAGC-TTCG-GCTC-------------------------------------------------------------------------------------------------------------------------------------------------------TGAATATCTATGGCTAGATAAAGTACAAG-TCGTAACAAGGTTTCAGTTGGAGAACCAT------TAGCAGGATCATAA--
>MNPJ01000027_Enterocytozoon_hepatopenaei
CATCAGGTT-GATTC-TGCCT-GAC-GTA-GATGCTAGTTTCTAAGATTAAGCCATGCAT-GTTAT-------GTG--AACT----CAGACGAGGG---AACG-ACGA-ACGG-CTCAG-TAAT-GTT---GC-GCTGA-TTTGCTC-TA-TG-C---G---GG-A-------AG-AATAACCACGG-T-AA-CCTGTGG-CTAAGAGT---------------------------------------------------------------------------------------------------------------------------------------------------------------GTAGAATAAGGTGCAATCCTATT-AGT-T--TGTTGGTAGTGTA-AAGGACTACCAAGGCAGTGATGGGTAACGGGAAATCAGGGTTTGATTCC-G--GAGAGGGAGC-CTGAG-AGATGGCTCCCACGTCCAAGGATGGC---AGCAGGCGCGAAAATTGTCCACTCTTT------TGAGAGGAGACAGTTAT-GAAACGT-GAGT--------------------------------AGAAG---------GGTCG-AGTGTAAAAACCTTGACGTGAAGCAATT---GGAGGGCAAGTTTTGGTG-CCAGCA-GCCGCGGTAA-TTCCAACT-CCAAGAGTGTCTATG--GT-GGATGCTGCAGTTAAAGGGTCCGTAGTC--GT--A-----------------------------------------------------------------------------------------------------------------------------------------------------------------------------------------------------------------------------------------------------------GATGC-AATTA---AA-------------------AGGTGG---------------TG----------TTAAAA-------------------GCCATT-GAG----------TTTGTT--------------------------------------------------------------------------------GAGAG---------------------TAG---------CGGAACG-G-ATAGGGAGCATGGTATAGGTGGGCAAAGAATGAAAT-CTCAAGACCCCA-CCTGGACCAACGGAGG-CG-AAAGCGATGC-TCTTAGACGTAT-CTGGGGATCAAGGACGAA-GGCTAGAGT-ATCGAAAG-TGATT--AGACACC-GCTGTAGTTC-TA-GC-AGTAAACTATGCCGACAATGCTGGGT--G-TTGCGAGAGCGA-----------------------------------------------TGCTTGGTG-TGGGAGAAATC--TT-AGTTTTCGGGCTCT-GGGGATAGTACG-CT-CGCAAGGGTG-AAACTT-AAAGCGAAATTGACGGAAGG-ACACTA-CCAGGAGTGGATTGTGCTGCT---TAATTTAACTCAACGCGGGAAAACTTACCAG-GGTCAAGT-CTATCGTAGATT-----------------------GG-AGACATGAGGTA-GACAAG-AGTG-----GTGCAT-GGCCGTTGGAAATTGATGGGGCGACTT-TTAG------------------------------------------CTTAA-GT-GCT-GGAACCAGTGAGA--TC-TTCTA----------------------------------------------------------------------------------------GACAGGTGTTATT-TAGGCACAGGAGGGAGAAGGCAAT-AACA-GGTCCGTGATG-CCCTTAGATATCCTGGGCAGCAAGCGC------------AA-TACAATATCTCT--TGAGAA-------------GA--CAAA------------------------------------------------------GCAA-TTTGAGA----------TGAGTAGGATTAGCT------------TTTGTAA--ATAAGCTATGAATGAGGAATTCCTAGTAAC---------AGT-GTCTCATCAAGG-CATTGTGAATG-TG-TCCCTGTTCTTT---GT-ACACA-CCGCCCGTCACTAT-TTCAGA-TGATTATA-GGGAT-GAAGAGC-TTAG-GCTC-------------------------------------------------------------------------------------------------------------------------------------------------------TGAATACCTGTAGTTAGATAAAGTACAAG-TCGTAACAAGGTCACCGTAGGAGAACCTG------CTGTGGGATCATTAA-
>LWDP01000010_Enterospora_canceri
CATTAGGTT-GACTC-TGCCT-AAC-GTA-GATGCTAGTCTTTAAGATTAAGCCATGCAT-GCTAA-------GTG--AACC----TGTACGGGGG---AACG-GCGA-ACGG-CTCAG-TAAT-GTT---GC-GGTGA-TTTGCTC-TA-TA-T---G---AT-A-------AG-AATAACCACGG-T-AA-CCTGTGG-CTAAAAGT---------------------------------------------------------------------------------------------------------------------------------------------------------------GTAGAATAAGGCGCAATCCTATC-AGT-T--TGTTGGTAGTGTA-AAGGACTACCAAGACTACGACGGGTGACGGGAAATCAGGGTTTGATTCC-G--GAGAGGGAGC-CTGAG-AGATGGCTCCCACGTCCAAGGACGGC---AGCAGGCGCGAAACTTATCCACTCTTC------TGAGAGGAGATAGTTAT-GAGACGT-GATT---------------------------------TAAG---------GGTTG-AGTGTAAAGAACTCGACGTGAAGCAATT---GGAGGGCAAGTTTTGGTG-CCAGCA-GCCGCGGTAA-TACCAACT-CCAAGAGTGTCTATG--GT-GGGTGCTGCAGTTAAAGGGTCCGTAGTC--GT--A-----------------------------------------------------------------------------------------------------------------------------------------------------------------------------------------------------------------------------------------------------------GATGC-AATTA---AA-------------------GGGTGG---------------TG----------CTCAAG-------------------ACCATT-AAG----------TTTGTT--------------------------------------------------------------------------------GTTTT---------------------TAG---------CGGAACG-G-ATAGGGAGCGTGGTATAGGCGGGCCAAGAATGAAAT-CTCAAGACCCCG-CCTGGACCAACTGAGG-CG-AAAGCGACGC-TCTTAGACGTAT-CTAAGGATCAAGGACGAA-GGCTAGATT-ATCGAAAG-TGATT--AGACACC-GCTGTAGTTC-TA-GC-AGTAAACGATGCCGACAGCTCCTGCT--G-CGAAAG-----------------------------------------------------TGGTGGGAG-CAAGAGAAATC--AT-AGTTTTCGGGCTCT-GGGGATAGTACA-CT-CGCAAGAGTG-AAACTT-AAAGCGAGATTGACGGAAGA-ACACTA-CCAGGAGTGGATTGTGCTGCT---TAATTTAACTCAACGCGAGAAAACTTACCAG-GGTCGAGT-CAGTTGTAGATC-----------------------GC-TAGCGTGAAACT-GACGAG-AGTG-----GTGCAT-GGCCATTGGAAATTGATGGGGCGACTT-TTAG------------------------------------------CTTAA-AT-GCT-GTAACCAGTGAGA--TC-TTCTA----------------------------------------------------------------------------------------GACAGGTGCCTG--ATGGCACAGGAGGGAGAAGGCTAT-AATA-GGTCCGTGATG-CCCTCAGATATCCTGGGCTGCAAGCGC------------AA-TACAATATCCAT--ATACTA-------------TA--TAAA------------------------------------------------------GAAG-TCTTGGA----------TGAGGAGGATTAGCT------------CTTGTAA--ATGAGCTATGAATGAGGAATTCCTATTAAC---------AGT-GTCTCATTAAGA-CACGGTGAATG-TG-TCCCTGTTCTTT---GT-ACACA-CCGCCCGTCACTAT-TTCAGA-TGGCCATG-CAGAT-GAAGAGC-TTAG-GTTC-------------------------------------------------------------------------------------------------------------------------------------------------------TGAATATTCATGGCTAGATAAAGTACAAG-TCGTAACAAGGTTGCGGTAGGAGAACCTG------CCGCAGGATCATTAA-
>KF135644_Enterospora_nucleophila
CACCAGGTT-GATTC-TGCCT-GAC-GTA-GGTGCTAGTTTCAGAGATTAAGCCATGCAT-GTTAG-------GTG--AACT----CGAACGAGGG---AACG-ACAA-ACGG-CTCAG-TAAT-GTT---GC-GCTAA-TTTGCTT-TA-TA-C---G---AG-A-------AG-AATAACCACGG-T-AA-CCTGTGG-CTAAGAGT---------------------------------------------------------------------------------------------------------------------------------------------------------------GTAGAATAAGGTGCAATCCTATC-AGT-T--TGTTGGTAGTGTA-AAGGACTACCAAGACGGTGACGGGTAACGGGAAATCAGGGTTTGATTCC-G--GAGAGGGAGC-CTGAG-AGATGGCTCCCACGTCCAAGGACGGC---AGCAGGCGCGAAAATTGTCCACTCTTT------AGAGAGGAGACGGTTAT-GAAACGT-GAAA--------------------------------GAAAG---------AGTCG-AGAGTAAAAATTTTGACGTGAAGCAATT---GGAGGGCAAGTTTTGGTG-CCAGCA-GCCGCGGTAA-TTCCAACT-CCAAGAGTGTCTATG--GT-GGGTGCTGCAGTTAAAGGGTCCGTAGTC--GT--A-----------------------------------------------------------------------------------------------------------------------------------------------------------------------------------------------------------------------------------------------------------GATGC-AATTA---AA-------------------AGGTGG---------------TG----------TTAAAA-------------------ACCATT-GAG----------TTTGTT--------------------------------------------------------------------------------ACTAGGTATGTGAAGTTGTACATAGATGG---------CGGAACG-G-ATAGGGAGCATGGTATAGGTGGGCAATGAATGAAAT-CACAAGACCCCA-CCTGGACCAACGGAGG-CG-AAAGCGATGC-TCTTAGACGTAT-CAGAGGATCAAGGACGAA-GGCTAGAGT-ATCGAAAG-TGATT--AGACACC-GCTGTAGTTC-TA-GC-AGTAAACGATGCCGACAATGCTGAGC--A-CTATGAAAGTGG-----------------------------------------------TGCTTGGTG-TGGGAGAAATC--TT-AGTTTTCGGGCTCT-GGGGATAGTACA-CT-CGCAAGGGAG-AAACTT-AAATCGAAATTGACGGAAGG-ACACTA-CCAGGAGTGGATTGTGCTGCT---TAATTTAACTCAACGCGGGAAAACTTACCAG-GGTCAAAT-CTATCGTAGATC-----------------------GA-AGACGTGAGGTA-GATAAG-AGTG-----GTGCAT-GGCCGTTGGAAATTGATGGGGCGACTT-TTAG------------------------------------------CTTAA-AT-GCT-GGAGCCAGTGAGA--TC-TTCTA----------------------------------------------------------------------------------------GACAGGTGTTATT-TAGACACAGGAGGGAGAAGGCAAT-AACA-GGTCCGTGATG-CCCTTAGATATCCTGGGCAGCAAGCGC------------AA-TACAATATCTCT--TGAAGA-------------AA--CAAA------------------------------------------------------GAAA-TTTGAGA----------TGAGTAGGATTAGCT------------TTTGTAA--ATAGGCTATGAATGTGGAATTCCTAGTAAC---------AGT-GTCTCATCAAGG-CATTGTGAACG-TG-TCCCTGTTCTTT---GT-ACACA-CCGCCCGTCACTAT-TTCAGA-TGACTATA-GGGAT-GAAGAGC-TTAG-GCTC-------------------------------------------------------------------------------------------------------------------------------------------------------TGAATACCTGTAGTTAGATAAAGTACAAG-TCGTAACAAGGTAACC-----------------------------------
>EU709818_Liebermannia_covasacrae
CACCAGGTT-TATTC-TGCCT-GAC-GCA-GATGCTAGCTTCGGAGATTAAGCCATGCAT-GCGC--------GCG--AAGA----------TGGG---AGCG-GCGA-ACGG-CTCAG-TAAT-ACT---GC-GATGA-TCTGCTC-TT-TA-C---G------G-------AA-GATAACCACTG-G-AC-ACGGTGG-CTAAGGT----------------------------------------------------------------------------------------------------------------------------------------------------------------GAAGACTGAGACGCAGTCCTATC-AGC-T-GTGATGGTAGTGTA-AAGGACTACCATGGCGACGACGGGTGACGGGAGATGAGGGTCTTGTACC-G--GAGAGGGAGC-CTGAG-AGATGGCTCCCACGTCCATGGATGGC---AGCAGGCGCGAGAATTGCCCACTCTTA------GATGAGGAGGCAGTAAC-GAAGCGT-AGAC------------------------------------G---------ACGCG-GGTGTAAAAAGCC---TGCGACTCGACT---GGAGGGCAAG-TTTGGTG-CCAGCA-GCCGCGGTAA-TACCGACT-CCAGGAGTGTCTGTG--GT-GGATGCTGCAGTTAAAAGGTCCGTAGTC--GA--G------------------------------------------------------------------------------------------------------------------------------------------------------------------------------------------------------------------------------------------------------------CGGC-AGTGA---CA-------------------GGGCGTG--------------TG----------GTCAGA-------------------GACGCA-GTT----------GCTGCG--------------------------------------------------------------------------------GAGAR---------------------TAG---------CGGAGCG-G-GCAGGGTGCGCGGAATGGTTGGGCGAGCGATGAAAT-GCCAGGACCCCA-GCCGGACGAACGGAGG-CG-AAGGCGGCGC-ACTGGGACGCAT-CTGAGGATCAAGGACGAA-GGCTGGAGG-ATCGAAGG-CGATT--AGAGACC-GCTGTAGTTC-CA-GC-AGTAAACGATGCCGACAGCGCGGCGC--G-A----------------------------------------------------------GGCGTGGCG-CGGGAGAAATC--GT-AGTGTACGGGCTCT-GGGGATAGTATG-CT-CGCAAGTGTG-AAAATT-AAA--GAAATTGACGGAGCT-ACACCA-CAAGGAGTGGATTGTGCGGCT---TAATTTGACTCAACGCGGGACAGCTTACCAG-GGCCAAGC-GGTGCAGAGAGC-----------------------GG-AGACGCGAGTGC-CGCGGG-AGTG-----GTGCAT-GGTCGCTGGAAACCGGTGGGGCGACCC-GATG------------------------------------------CTCAA-GT-GCA-GGAACCGGTGAGA--CC-CTAA-----------------------------------------------------------------------------------------GACAGGCGCCGGA-GCGGTGCAGGAAGG-TGGGGCGAT-AGCA-GATCAGTGATG-CCCTCAGATGCCCTGGGCGGCACGCGC------------AA-TACAATTCCAGT---------------GCGCAGAA--AAGC------------------------------------------------------GAAG----TATC----------TGGAGGGGACTGGGG------------CCTGGGA--GGGCGCCACGAACGCGGAATTCCTAGTAAC---------GGC-GGCTCATGAGGC-CGCGGTGAATG-TG-TCCCTGTAGCTT---GT-ACACA-CCGCCCGTCACTAT-CTCAGA-TGGTCGCT-GCGAT-GAGGGAC-GGGA-GTCC-------------------------------------------------------------------------------------------------------------------------------------------------------CGAATCGCTGGGACTAGATAAGATGTAAG-TCGTAACAAGGTAACC-----------------------------------
>AJ302317_Orthosomella_operophterae
CACCAGGTT-GATTC-TGCCT-GAC-GTA-GATGCTAGCCTCCGAGGCTAAGCCATGCAT-GCCC--------GTG--ACGC----------AAGG---AACG-GCGA-ACGG-CCCAG-TAAT-ACT---GC-GATGA-TCTGCTC-CG-CG-C---G------G-------AC-GATAACTACGG-G-AA-ACTGTGG-CTAAGAGC---------------------------------------------------------------------------------------------------------------------------------------------------------------GCGGATTGAGACGCAGCCCTATC-AGC-A--AGTTGGTAGTGTA-ACGGACTACCAAGGCGGCGACGGGTGACGGGAAATCAGGGTTTGATTCC-G--GAGAGGGAGC-CTGAG-AGATGGCTCCCACGTCCAAGGACGGC---AGCAGGCGCGAAACTTGCCCACTCTCT------TGCGAGGAGGCAGTTAC-GAGGCGT-GACG---------------------------------GAAG---------GGCGC-ACTGTAAAGACGTGCGCG-AACGCGATT---GGAGGGCAAG-TTCGGTG-CCAGCA-GCCGCGGTAA-TACCGACT-CCAAGAGTGTCTATG--GT-GGATGCTGCAGTTAAAAAGTCCGTAGTC--GG--C-----------------------------------------------------------------------------------------------------------------------------------------------------------------------------------------------------------------------------------------------------------ACTGC-GACGA---AA-------------------GCGCGC---------------TG----------CTCGAT-------------------GGCGCA-GGC----------GTTGCA--------------------------------------------------------------------------------GGGGC---------------------TTG---------CGGAGCG-G-GCGGGGGGCACGGTATAGGCAGGCGAGAGATGAAATGGCCAAGACCCTG-CCTGGACCGACGGTGG-CG-AAGGCGGTGC-CCTCGCACGCAT-CTGTGGATCAAGGACGAA-GGCAGGAGG-ATCGAAAG-TGATT--AGAGACC-GCTGTAGTTC-CG-GC-AGTAAACGATGCCGACACCGCGCGGC--G-G----------------------------------------------------------GGCTGCGCG-GGGGGGAAACC--TT-AGTGTTCGGGCTCT-GGGGATAGTATG-CT-CGCAAGTGTG-AAAATT-AAAC-GAAATTGACGGAGCT-ACACCA-CAAGGAGTGGATTGTGCGGCT---TAATTTGACTCAACGCGGGGCACCTTACCAG-GGCCACGC-GCGCCTGAGACC-----------------------GC-ATGCGCGAGGCG-CGCAGG-AGTG-----GTGCAT-GGTCGTTGCAAATTGGTGGGGCGACTT-TTGG------------------------------------------CTTAA-ATGGCC-GGAACGAGTGAGA--TC-TCCGA----------------------------------------------------------------------------------------GACGGGTGCGC---GCAGCACAGGAGGGTGGAGGCGAT-AACA-GATCAGTGATG-CCCTTAGATGCCCTGGGCTGCACGCGC------------AA-TACAATACCCGC--GCGCTG-------------CA--CAGA------------------------------------------------------ACGG-TCGCGGG----------GGTGTGGGACCGGCG------------CCTGTAA--GGGCGCCGCGAACGAGGAATTCCTAGTAAC---------GGC-GGCTCATCAAGG-CATTGTGAATG-TG-TCCCTGTAGCTT---GT-ACACA-CCGCCCGTCACTAT-CTCAGA-TGGCCGTG-TCGGT-GAAGGGA-GCAA-TCTC-------------------------------------------------------------------------------------------------------------------------------------------------------TGTGCCTCCGCGGCTAGATAAGATGTAAG-TCGTAACAAGGTTGCGGTCGGTGAACCAG------CAGCAGGATCATAA--
>KF549987_Agmasoma_penaei
CACCAGGTT-GATTC-TGCCT-GAC-GTA-GAGGCTAGCCTCAGGGACTAAGCCATGCATTGTTA--------GTG--AAGT-----TTTTAATGA---AACG-ACGG-ACGG-CTCAG-TAAT-ACT---AC-TTTTA-ACTAACC-TT-TT-G---T------A-------CT-AATAATTAAGG-G-AA-ACTGTAA-TTAAAAATCA-------------------------------------------------------------------------------------------------------------------------------------------------------------TGAGGATGTGAGGTAGACCTATT-AGC-T--AGTTGGTTGTGTA-AAGGACTACCAAGGCTATAATGGGTAACGGAGATTTAGTGATCGAAACC-G--GAGATGGAAG-CTGAG-AAACGGTTCCAATGTCCAAGGATAGC---AGCAGGCGCGAAAATTGCACACTCTTT------AATGGGGATGCAGTTAT-GAGGTAT-GACA--------------------------------GAAAG---------GGTTA-TCAATAAATAAGATGACGTAAAGCTATT---AGAGGGAAAG-TTTGGTG-CCAGCA-GCCGCGGTAA-TACCAACT-CTAAGAGTCTCTATG--CG-AGTTGCTGCAGTTAAAAAGTCCGTAGTC--TT--T------------------------------------------------------------------------------------------------------------------------------------------------------------------------------------------------------------------------------------------------------------ACGT-AATTA---AA-------------------AATGAA---------------TG----------ATCAAGTTTCATA-TTTTTACG-------------------------------------------------------------------------------------------------------------TTTAT---------------------ATA---------TGAGACG-G-ATTGGGAGCATAGTATAACTGGGTTAAGAATGAAAT-CTCACTACCCTA-GTTGGACTATCAGAAG-CG-AAAGCGATGC-TCTAATACGTAC-TTTTAGATAAAGGACGAA-GGCTAGAGT-AGCGAAAG-GGATT--AGATACC-CCTGTAGTTC-TA-GC-AGTAAACTATGCCGACAGAATGTTAG--A-TATATT-----------------------------------------------------TCTAGTGTT-CAAGGGAAACC-TTA-AGTGATCGGGCTCT-GGGGAGAGTATG-CT-CGCAAGTGTG-AAAATT-AAAC-GAAATTGACGGAGTT-ACACCA-CAAGGAGTGGATTGTGCGGCT---TAATTTGACTCAACGCGAGGAATTTTACCAG-GGCTGAAT-ATATTTGAGATT-----------------------GA-TTACATGAAATA-TATTTG-AGTG-----GTGCAT-GGTCGTTGTAAACTCATGGATTGATCT-TAAG------------------------------------------TTCAA-CT-GCT-AAAATGGGTGAGA--CT-TTCATA---------------------------------------------------------------------------------------AACAGCTATCTAA-CAGGTAGAGGAAGGGGAAGGCGAT-AACA-GATCCGTGATG-CCCTCAGATGTCCTGGGCTGCACGCGC------------AA-TACATTATGTAT--ATTTTT------------TAT--AAAT------------------------------------------------------AGAT-ACTACAT----------ATTGGGGAATTGACT------------TTTGTAA--ATAAGTCATGAACTTGGAATTCCTAGTAAT---------AAT-GATTCATCAAGT-CATTGTGAATG-TG-TCCCTGTAGCTT---GT-ACACA-CCGCCCGTCACTGT-CTCAGA-TGGTTGAT-GAGAT-GAAGAGCTT---------------------------------------------------------------------------------------------------------------------------------------------------------CGGTTCTGAATCTTAACAACTAAATAAGACATAAG-TCGTAACAAGGTAACCA----------------------------------
>GU126383_Anisofilariata_chironomi
CACCAGGTT-GATTC-TGCCT-GAC-GTAGGATGCTAGTCTCTGAGATTAAGCCATGCAT-GCTT--------GTT--ATT------------------CACA-GCGA-ACCA-ATCAG-TAAT-ACT---GC-ACTCA-TTTGGTC-TC-TT-A---A------A-------AG-GATAACCACGG-G-AA-ACTGTGG-CTAATGA----------------------------------------------------------------------------------------------------------------------------------------------------------------AGAGAATAAGGTGTAGTCCCATC-AGT-T--AGTTGGTAGTGTA-AAGGACTACCAAGACGGTAACGGGTGACGGAGAATGAGGGTTTGATTCC-G--GAGAGGGAGC-CTGAG-AGATGGCTCCCACGTCCATGGACGGC---AGCAGGCGCGGAAATTGGTCAATAGTGTA----GGGATTGAACCAGTTAC-GAGACGT-TTTA---------------------------------TAAA---------TTTTT-ACTTTAAAAAGGT----GAATAAGAATT---GGAGGGCAAGTTTCGGTG-CCAGCA-GCCGCGGTAA-TACCGACT-CCGAGAGTTTCTATG--AT-GGATGCTGCAGTTAAAAAGTCCGTAGTC--GG--G--------------------------------------------------------------------------------------------------------------------------------------------------------------------------------------------------------------------------------------------------------------------------------------------------------------------------------------------------------------------------------------------------------------------------------------------------------------------------------------------TGG---------TGGAGCG-G-ATAGGGAACATGGTATATTTGGGCGAGAGATGAAAT-TTCAAGACCCCCAAGTGGACCGACAGAGG-CG-AAACGGGTGT-TCTTATACGAGTCCCTGAGATCAAGGACGAA-GGCTGGGAGTATCGAAAG-TGATT--AGATACC-GCTGTAGTTC-CA-GC-AGTAAACGATGCCGGCTCTAAGATAG--A-AAGG-------------------------------------------------------ATATTTTTA-GTAGGGAAACC--AA-AGGGTGCGGGCTCTGGGGGATAGTATG-CT-CGCAAGGGTG-AAAATT-AAA--GAAATTGACGGAGCT-ACACCA-CAAGGAGTGGATTGTGCGGCT---TAATTTGACTCAACGCGGGAGAACTTACCAG-GGCCAAGT-AGTCTTGAGATT-----------------------GG-ATACATGAAGAC-AACAGG-AGTG-----GTGCAT-GGTCGTTGGAAATTGATGGGATGACTT-TTAG------------------------------------------CTTAA-AT-GCA-GAAATGAGTGAGA--TC-GATAA----------------------------------------------------------------------------------------GACTGGTATA----GAGATACAGGAGGGGAGCGGCGAT-AACA-GATCAGTGATG-CCCTCAGATGCCGTGGGCTGCACGCGC------------GA-TACTATTAGTCT--GTTAGG---------------GGTAGA------------------------------------------------------AAAA--TATGAC----------TAGAAGGGACTGTGG------------CTTGTAA--TAGCCTCACGAACGAGGAATTCCTAGTAAC---------AGT-GTTTCACTAAGA-CATTGTGAATG-TG-TCCCTGTAGCTT---GT-ACACA-CCGCCCGTCACTAT-CTCAGA-TGGACATG-GGGAT-GAAGAGT-TTCG-GCTC-------------------------------------------------------------------------------------------------------------------------------------------------------TGAATATTCATGGCTAGATAAGATGTAAG-TCGTAACAAGGTAACC-----------------------------------
>AF484692_Bryonosema_plumatellae
CACCAGGTT-GATTC-TGCCT-GAC-GTA-TGCGCTTGTCTTGAAGATTTAGCCATGCAA-GCTC--------GTG--A--------CCGTAAGTG---AACA-GCAG-ACAG-CTCAG-TAAT-ACA---GT-TATGA-TTTACTC-GT-AA-G-------CT-A-------TG-GATAACCATGG-A-AA-ACTATGG-CTAACACAT--TA----------------------------------------------------------------------------------------------------------------------------------------------------------TACGACTAAGTTTCTGACCTATT-AGC-T--AGATGGTAAGGTA-AGGGCTTACCATGGCGATGATGGGTAACGGGGAATTAACGTTCGATTCC-G--GAGAGGGAGC-CTGAG-AAATAGCTCCCACGTCTAAGGATGGC---AGCAGGCGCGAAACTTACCCAATTCCT------TATGGAGAGGTAGTGAA-GAGACAT-TTTT--------------------------TTATTAATTGA---------AAGGC-ATTGTAAAGAGCA----GCCTGTAAACT---GGAGGGCAAG-CCTGGTG-CCAGCA-GCCGCGGTAA-TTCCAGTT-CCAGTAGCGCATATA--AT-AATTGTTGCTGTTAAAAGGTCCGTCGTA--GT--G-----------------------------------------------------------------------------------------------------------------------TACGA---------------------------------------------------------------------------------------------------------------------------TGTTACTAT-GATGA---AA-------------------ATGTAT---------------AT----------CTCAAATG------------AAATATATAGC-ATA----------GGACAAA-------------------------------------------------------------------------------GTGTA---------------------GAA---------AGGAACA-G-ATGATGGCAACAGTATTTAATAGTTAGAGGTGAAAA-TCGAAGACCTAT-TAAGGACTCTCAGAAG-CG-AAAGCGGTTG-TCAAGTATGTAT-CCGTTTATCAAGGACTCA-AGCTAGAGT-ATCGAAGA-TGATT--AGATACC-GTCGTAGTTC-TA-GC-TGTAAACGATGCCGACTAGGTGAGGT--G-ATAA-------------------------------------------------------GCTGCGCCT-TAGGAGAAATC--AA-AGTGTATGGGCTCA-GGGGATAGTAAG-CG-TGCAAGCGTG-AAACTT-GAA--GAAATTGACGGAAGG-ATACCA-CAAGGAGTGGATTGTGCGGCT---TAATTTGACTCAACGCGGGACAACTTACCAG-GGCCGAAT-GTCTATGAGATT------GGCGATTTGAGA---GAAT-TCCCGAGATTAG-ACAGAG-GGTG-----GTGCAT-GGCCGTTTTCAACACGTGGGGTGACCTGTCAG------------------------------------------GTTAA-TT-CCG-ATAACGCGTGAGG--CC-CTAGCT----------------------------------------------------------------------ACAAT---ACTTTGTAGGACGGACAGTGGT-AAGCTGTAGGAAGG--AGGGCGAT-AACA-GGTCAGTGATG-CCCCCAGATGCTCTGGGCTGCACGCGC------------AA-TACAATATATGA--GTGAGA---ATAGGTACAGAA--ATGT--------------------------------------------ATGATTT---AAGC-TTGTGTA----------TACCGGGGATAAGCG------------TTTGTAA--ATACGTTTTGGACTTGGAATTCCTAGTAAT---------CGC-AGGTCATTATGC-TGCGATGAATG-TG-TCCCTGTTCTTT---GT-ACACA-CCGCCCGTCACTAT-CTTAGA-TGAATGTA-TAGGT-GAAATGTCTGGACGTAAGAA---------------------------------------------------------------------------------------------------------------------------------------------AGGAAGTTGAACCTGTGCAATTAGATAAGATATAAG-TCGTAACAAGGCTGCTATAGGAGAACCTG------TGGCAGGATCAATAA-
>AJ252950_Janacekia_debaisieuxi
CACCAGGTT-GATTC-TGCCT-GAC-GTA-TGTGCTTGTCTTAAAGATTTAGCCATGCAA-GTTA--------GTG--AAAC---TTTTTAAGTGA---AACG-ACAG-ACAG-CTCAG-TAAT-ACA---GT-AATGA-TTAACTT-GC-CT-A-------ATAT-------AG-GATAACCTTGG-T-AA-CCTAAGG-CTAACACTT-----------------------------------------------------------------------------------------------------TTTTCAAATTAAAATGTAGGTGAAACTATTTTTAATT----TTTT-----TTTGG--GGCAATTAAGTTTCTGACCTATC-AGC-T--AGATGTTAGGGTA-AAGGCTTAACATGGCTACAACGGGTAACGGAGAATCAGGGTTTGATTCC-G--GAGAGGGAGC-CTGAG-AATTAGCTACCACGTCTAAGGATGGC---AGCAGGCGCGAAAATTACCCAATTCCTTA----ATGGGAGAGGTAGTGAA-AAGACAT-GATT----------------------TTCATTTCGATTGAG---------TCGGT-ACATTAAATAAGT---ACTGAAGCAACT---GGAGGGCAAG-TCTGGTG-CCAGCA-GCCGCGGTAA-TTCCAGCT-CCAGTAGCGCATATA--AT-AGTTGCTGCAGTTAAAATGTCCGTAGTT--GA--T---------------------------------------------------------------------------------------------------------------------------------------------------------------------------------------------------------------------------------------------------TTAATTAAACTGT-GAGTA---AA-------------------TTATAG---------------AG----------CTCAAAAC------------TATAAGTAAGC-ATG----------GTATTAT-------------------------------------------------------------------------------AAGAT---------------------AAT---------AGGAACA-G-ATGATGGCAATAGTATTCAATAGTTAGAGGTGAAAA-TTTAAGACCTAT-TGAGGACTACCAGAAG-CG-AAAGCGATTG-TCAAGGATGTCT-CCATTAATAAGGGACTTA-AGCTAGAGT-ATCGAAGA-TGATT--AGATACC-GTCGTAGTTC-TA-GC-TGTAAACGATGCCTACTAGGTGATGT--T-TAAATG-----------------------------------------------------GCTATGCCT-TAGGAGAAATC--AA-AGTCTACGGGCTCT-GGGGATAGTATA-CT-GGCAACGGTG-AAACTT-AAAT-GAAATTGACGGAAGA-ATACCA-CGAGGAGTGGATTATGCGGCT---TAATTTGACTCAACGCGGGACAACTTACCAG-AGCCGAAC-CTGTATGAGAAT------------------TTATAAT-GTAAATGATAAT-AGGGAA-GGTG-----GTGCAT-GGCCGTTTTCAACACGTGGGGTGACTTGTCAG------------------------------------------GTTAA-TT-CCG-ATAACGCGTGAGG--TT-TATTAA-------------------------------------------------------------------------ATAATTGTTTATTTGACGGATGATAAG-AAATCATAGGAAGT--TAAGCTAT-AACA-GGTCGGTGATG-CCCCTAGATGTTCTGGGCTGCACGCGT------------AC-TACAATGATATA--TTTAAT---ATTAATATTGAG--AAAT--------------------------------------------ATAACTCT--AATA-TATATCG----------AAGCTGGGATAAGCT------------ATTGTAA--ATTAGTTTTGAACTTGGAATTCCTAGTAAT---------CAT-AAGTCATTATGT-TATGATGAATG-CG-TCCCTGTTCTTT---GT-ACACA-CCGCCCGTCACTAT-CTAAGA-TGGATGTA-TAGGT-GAAATGGCTAGACGTAAATGGA-------------------------------------------------------------------------------------------------------------------------------------------AAGCAGTT-AACCTGTGCAACTA-ATAGGATATAAG-TCGTAACAAGGCTGCTATAGGTGAACCAG------CAGCAGGATCATAA--
>MN752317_Jirovecia_sinensis
CACCAGGTT-GATTC-TGCCT-GAC-GTA-TGCGCTTGTCTTAAAGATTTAGCCATGCAA-GCTT--------GCG--AAGC-----ATTTTGTGA---AGCG-GCGG-ACAG-CTCAG-TAAT-ACA---GT-TATAA-TTTACTC-GT-AG-T---TAATAT-A-------CG-GATAACCTTGG-T-AA-CCTAAGG-CTAATACGT--GATTGAGTTATT---------------------------------------------------------------------------------------------TT--ATTGGTGAAACAGAAATAACTAAAAAA-GTCTAAC-----TTTAC--TACGATTAAGTTTCTGGCCTATT-AGC-T--AGTTGGTAGGGTA-ACTGCCTACCAAGGCGATGATGGGTAACGGAGAATCAGGGTTTGATTCC-G--GAGAGGGAGC-CTGAG-AAATAGCTCCCACGTCCAAGGATGGC---AGCAGGCGCGAAAATTACCCAATTCCTAA----TGGGGAGAGGTGGTGAA-GAGACAT-GAAG-------------------------TTTTACTTAGAG---------ACTGC-ACAGTAAAGAAGT---GTAGGATCGACT---GGAGGGCAAG-TCTGGTG-CCAGCA-GCCGCGGTAA-TTCCAGCT-CCAGTAGCGCATATA--AT-AGTTGCTGCAGTTAAAACGTCCGTAGTT--TA--T-----------------------------------------------------------------------------------------------------------------------CACGA-----------------------------------------------------------------------------------------------------------------------------TTACTGT-GAGTA---AA-------------------TTATAG---------------TT----------CTCAAAGCAAATT--TGTG-AGTAATTTAGC-ATG----------GTATATA-------------------------------------------------------------------------------GTGAA---------------------TAT---------AGGAACA-G-ATGATGGCAATAGTATTCAGTAGTAAGAGGTGAAAA-TCGTTGACCTAC-TGAGGACTGTCGGAAG-CG-AAGGCGATTG-TCAAGTATGTTT-CCGTTAATAAAGGACGTA-AGCTAGATT-ATCGAAGA-TGATT--AGATACC-GTCGTAGTTC-TA-GC-TGTAAACGATGCCTACTAGGTGAGGC--C-GAAAG------------------------------------------------------GCTGCGCCT-TATGAGAAATC--AA-AGTGTACGGGCTCT-GGGGATAGTACGTCG-CTCAAGCATG-AAACTT-AAA--GAAATTGACGGAAGG-ACACCA-CAAGGAGTGGATTGTGCGGCT---TAATTTGACTCAACGCGGGACAACTTACCAG-GACCGAAC-TTGTGTGAGATT------GGCGATCTGAGA---AGAT-TCCCGAGATTAC-AAGGAA-GGTA-----GTGCAT-GGCCGTTTTCAACACGTGGGGTGACCTGTCTG------------------------------------------GTTAA-TT-CCG-ACAACGCGTGAGG--CC-CTAATA----------------------------------------------------------------------ATTAT--ATTATAATTAGACGGACAGCGGC-AGGCTGTAGGAAGT--GGGGCTAT-AACA-GGTCAGTGATG-CTCCTAGATGCTCTGGGCTGCACGCGC------------AA-TACAATGGTATG--ATGAAA---TTATGTAATGAG--AATT--------------------------------------------ATTTTTGT--AAAT-CATACCG----------AAGCAGGGATAAGCT------------TTTGTAA--ATAAGCTTTGAACGAGGAATTCCTAGTAAT---------CGC-AAGTCATTATGT-TGCGATGAATG-CG-TCCCTGTTCTTT---GT-ACACA-CCGCCCGTCGCTAT-CTAAGA-TGGATGCA-TTGGT-GAAATGGCTGGACCCTTACGGTA------------------------------------------------------------------------------------------------------------------------------------------AGGCAGTTGAACCTGTGCAACTAAATAAGATATAAG-TCGTAACAAGGTAACC-----------------------------------
>HQ396519_Neoperezia_chironomi
CACCAGGTT-GATTC-TGCCT-GAC-GTA-TGCGCTTGTCTTGAAGATTTAGCCATGCAA-GCTT--------GTG--A--------CCGTAAGTG---AACA-GCAG-ACAG-CTCAG-TAAT-ACA---GT-TATTA-TTTACTC-GT-AA-G-------CT-A-------TG-GATAACCATGG-A-AA-ACTATGG-CTAATACAT--GAGAAGTTCTAT--------------------------------------------------------------------------------------------------------------------------------GGAA-----CTTGT--TACGACTAAGTTTCTGACCTATT-AGC-T--AGATGGTAAGGTA-AAGGCTTACCATGGCGATGATGGGTAACGGGGAATTAACGTTCGATTCC-G--GAGAGGGAGC-CTGAG-AAATAGCTCCCACGTCTAAGGATGGC---AGCAGGCGCGAAACTTACCCAATTCCT------TATGGAGAGGTAGTGAA-GAGACAT-TTTT--------------------------TTATTAATTGA---------AAGGC-ATTGTAAAGCTTT----GCCTGTAAACT---GGAGGGCAAG-CCTGGTG-CCAGCA-GCCGCGGTAA-TTCCAGCT-CCAGTAGCGCATATA--AC-AATTGTTGCTGTTAAAAGGTCCGTCGTA--AA--T-----------------------------------------------------------------------------------------------------------------------TGCTC---------------------------------------------------------------------------------------------------------------------------TGTTACTAT-GAGGA---AA-------------------ATGTAT---------------AT----------CTCAAATG------------AAATATATAGC-ATA----------GGACAAA-------------------------------------------------------------------------------GTGAA---------------------GAG---------AGGAACA-G-ATGATGGCAACAGTATTTAATAGTTAGAGGTGAAAA-TCGAAGACCTAT-TAAGGACTCTCAGAAG-CG-AAAGCGGTTG-TCAAGTATGTAT-CCGTTTATCAAGGACTCA-AGCTAGAGT-ATCGAAGA-TGATT--AGATACC-GTCGTAGTTC-TA-GC-TGTAAACGATGCCGACTAGGTGAGGT--G-TTAA-------------------------------------------------------GCTGCGCCT-TAGGAGAAATC--AA-AGTGTATGGGCTCA-GGGGATAGTAAG-CG-CGCAAGCATG-AAACTT-GAA--GAAATTGACGGAAAG-ATACCA-CAAGGAGTGGATTGTGCGGCT---TAATTTGACTCAACGCGGGACAACTTACCAG-GGCCGAAT-GTCTATGAGATT------GGCGATTTGAGA---GAAT-TCCCGAGATAAG-ACAGAG-GGTG-----GTGCAT-GGCCGTTTTCAACACGTGGGGTGACCTGTCAG------------------------------------------GTTAA-TT-CCG-ATAACGCGTGAGG--CC-CTAGCT----------------------------------------------------------------------GTAAT---TAATTATAGGACGGACAGTGGT-AAGCTGTAGGAAGG--AGGGCGAT-AACA-GGTCAGTGATG-CCCCCAGATGCTCTGGGCTGCACGCGC------------AA-TACAATATATAA--GTGAGA---ATAAGTACAGAG--ATGT--------------------------------------------ATGATTT---AAGC-TTATGTA----------TACCGGGGATAAGCG------------TTTGTAA--ATGCGTTTTGAACTTGGAATTCCTAGTAAT---------CGC-AGGTCATTATGC-TGCGATGAATG-TG-TCCCTGTTTTTT---GT-ACACA-CCGCCCGTCACTAT-CTTAGA-TGAATGTA-TAGGT-GAAATGGCTGGACGTAAGAA---------------------------------------------------------------------------------------------------------------------------------------------AGGCAGTTGAACCTGTGCAATTAGATAAGATATAAG-TCGTAACAAGGTAACC-----------------------------------
>AF484694_Pseudonosema_cristatellae
CACCAGGTT-GATTC-TGCCT-GAC-GTA-TGCGCTTGTCTTGAAGATTTAGCCATGCAA-GCTA--------GCG--AAGC----CTTATGGTGG---AGCG-GCGG-ACAG-CTCAG-TAAT-ACA---GT-TATTA-TTTACTC-GT-AG-T---ATGTAT-A-------CG-GATAACCATGG-T-AA-GCTATGG-CTAATACGT--GAACAGGTTATT-----------------------------------------------------------------------------------------------GCATAGATGAAACAGCGATAACTGAGAGA----GCAA-----TCGAC--TACGACTAAGTTTCTGGCCTATC-AGC-T--AGATGGTAAGGTA-ATGGCTTACCATGGCTATAACGGGTAACGGGAAATCAGTGTTTGATTCC-G--GAGAGGGAGC-CTGAG-AAATAGCTCCCACGTCCAAGGACGGC---AGCAGGCGCGAAACTTACCCAATTCCTTA----GCGGGAGAGGTAGTGAA-GAGACAT-GAAG-------------------------TTCTACTTAGAG---------ACTGT-ACGGTAAAATAGT---ACAGGATCTACT---GGAGGGCAAG-TCTGGTG-CCAGCA-GCCGCGGTAA-TTCCAGCT-CCAGTAGCGCATATA--AT-AGTTGCTGCAGTTAAAACGTCCGTAGTT--GA--T-----------------------------------------------------------------------------------------------------------------------CACAAGGTATTCTTCTGCATAGTATTTG-TGGAGTGTATCT---------------------------------------------------------------------------------------CGATACTGT-GAGAA---AA-------------------ATATGG---------------TT----------CTCAAAGCGGATT-ACGTG-AGTAATTTAGC-ATG----------GGACATG-------------------------------------------------------------------------------GTGAA---------------------TAT---------AGGAACA-G-ATGATGGCAATAGTATTCAGCAGTTAGAGGTGAAAA-TCGTTGACCTGC-TGAGGACTCTCTGAAG-CG-AAAGCGATTG-TCAAGTATGTCT-CCGTTAATAAAGGACTTA-AGCTGGAGT-ATCGAAGA-TGATT--AGATACC-GTCGTAGTTC-CA-GC-TGTAAACTATGCCGACTAGGTGAGGC--C-GTCAG------------------------------------------------------GCTGCGCCT-TAGGAGAAATC--AA-AGTTTTTGGGCTCT-GGGGATAGTATG-GA-TGCAAATCTG-AAACTT-AAA--GAAATTGACGGAAGG-ACACCA-CAAGGAGTGGATTGTGCGGCT---TAATTTGACTCAACGCGGGGCAACTTACCAG-GGCCGAAT-GCATAGGAGATC------GGCTGTCTGAGA---GGGT-ACCCGAGATTAT-GCAGGA-GGTG-----GTGCAT-GGCCGTTTTCAACACGTGGGGTGGCCTGTCTG------------------------------------------GTTAA-TT-CCG-TAAACGCGTGAGG--CC-TGGGAA----------------------------------------------------------------------GCAAT---TCATTGCTTGACGGATAGCGGC-AAGCTATAGGAAGA--CAGGCTAT-AACA-GGTCAGTGATG-CCCCTAGATGTTCTGGGCTGCACGCGC------------AA-TACAATGGTATA--GTGAGA---CTATGTACTGAA--AAGT--------------------------------------------ATGCTTT---AAGC-TATATCG----------AATCTGGGATAAGCT------------CTTGTAA--ATGAGTTTTGAACGAGGAATTCCTAGTAAT---------CGC-AGGTCATAATGC-TGCGATGAATG-CG-TCCCTGTTCTTT---GT-ACACA-CCGCCCGTCACTAT-CTTAGA-TGGATGTA-TCGGT-GAAATGGCTGGACGAAAGAA---------------------------------------------------------------------------------------------------------------------------------------------AGGCAGTTGAACCTATACAATTAGATAAGATATAAG-TCGTAACAAGGCTGCTATAGGTGAACCTG------TGGCAGGATCATTA--
>AF069063_Anncaliia_algerae
CACCAGGTT-GATTC-TGCCT-GAT-ATG-TGTGCTAGCGTCAAAGATTTAGCCATGCAT-GCTTT-------TCG--AACCCTCG-----TGGGG---AGAG-GCGG-ATAG-CTCAG-TAAT-ACA---GT-TACAA-CATAAGC-TG-CG-T---G----T-G-------TG-GATAACCTTGT-T-AA-GATAAGG-CTAAGACTT--AGCGTGTCGCAC-----------------------------------------------------------------------------------------------------------------TTTTGTGAAGA-AAGGCGA-----CTTGA--GCAGCATTGGTTTCTGACCTATC-AGT-T--AGTATGTTCTGTA-AGGGAGAACATAGACTATGACGGGTAACGGGGGATGCACGTCTGATACC-G--GAGAGGAAGC-CTTAG-AGACAGCTTTCACGTCCAAGGATGGC---AGCAGGCGCGAAACTTACCCAATTGTTTT--TTGTGACAGAGGTAGTTAT-GACGTAT-------------------------------TCTTTAGAGAG---------AGACC-TTGTTAGACATGG---TCCATAGCGACT---GGAGGGCAAG-TCTGGTG-CCAGCA-GCCGCGGTAA-TTCCAGCT-CCAGTAGTGCATATA------CATGCTGTAGTTAGAAAGTTTGTAGCC--TA--T-----------------------------------------------------------------------------------------------------------------TTATGG--------------------------------------------------------------------------------------------------------------------------------ATTGTTTTA-GACAA------------------------AAGGAC---------------GA----------CTCAAATTGACCT-TTCATTTGACTAATGC-----------------------------------------------------------------------------------------------------ATGAA---------------------TGT---------AGAAGCG-A-TTGAAGGCGATTGTATTCACCAGCCAGAGGTAAAAT-TTGATGACCTGG-TGAGGACACACGGAGG-CG-AAAGCGATTG-CCTAGAGCGTAT-TCAGTGGTCAAGAACGTA-AGCCGGAGG-ATCAAAGA-TGATT--AGATACC-GTTGTAGTTC-CG-GC-CGTAAATTATGCCAACTTGTGCTTCT--G-CTTCTGC----------------------------------------------------GGAGGCGCA--TAGAGAAATC-AAG-AGTTTATGGGCTCT-AGGGATAGTAAT-CC-GGCAACGGAC-AAACTT-AAA--GAAATTGGCGGAAGG-ACACCA-CAAGGAGTGGATTATGCGGCT---TAATTTGACTCAACGCGGGACAACTCACCAG-AGCCTATG-TGCAGGAGACAG--------TGAGCTTTGA---GAGC-GGACTGGATAGT-ACTTTG-AGTG-----GTGCAT-GGCCGTTTGCAACACGTGAGGTGACTTGTCAG------------------------------------------GTTTA-CT-CCG-GTAACGTGTGATG--TG-CTGTAT-----------------------------------------------------------------GCAAGT------ATTTTTGTGAGACTGCAGGCGGT-AAGCCTGATGAAGC--GGCGCTAT-AACA-GGTCAGTGATG-CCCTTGGATGTTCTGGGCTGCACGCGT------------AA-TACAGTGGGTGC--TGTAGA-------------------------------------------------------------TATATATAGGTG--GAAAAGGGCCCG----------AGACTGGGATCATGC------------TTTGTAA--GAAGGATGTGAACGTGGAATTCCTAGTAAT---------CGC-TGCTCACTAAGT-AGCGATGAATG-AG-TCCCTGTTCTTT---GC-ACACA-CCGCCCGTCGCTAT-CTGAGA-TGGATGTT-TTTAT-GAAGATGCTGCTGTTAG------------------------------------------------------------------------------------------------------------------------------------------------AGGCATTTGAGTAAGGACGACTAGATTAGATATAAG-TCGTAACAAGGCAGCGGTAGAAGAATCTG------CCGCTAGATCATAC--
>AY894423_Anncaliia_meligethi
CACCAGGTT-GATTC-TGCCT-GAC-ATG-TGTGCTAGCGTCAAAGATTTAGCCATGCAT-GCTTT-------TCG--AACCCTCG-----TGGGG---AGAG-GCGG-ATAG-CTCAG-TAAT-ACA---GT-TACAA-CATAAGC-TG-CG-T---G----T-G-------TG-GATAACCTTGT-T-AA-GATAAGG-CTAAGACTT--AGGGTGTCGCAC-----------------------------------------------------------------------------------------------------------------TTTTGTGAAGA-AACGCGA-----CTTGT--GCAGCATTGGTTTCTGACCTATC-AGT-T--AGTATGTTCTGTA-AGGGAGAACATAGACTATGACGGGTAACGGGGGATGCACGTCTGATACC-G--GAGAGGAAGC-CTTAG-AGACAGCTTTCACGTCCAAGGATGGC---AGCAGGCGCGAAACTTACCCAATTGTTTCAATATTGACAGAGGTAGTTAT-GACGTAT-------------------------------TCTTTAGAGAG---------AGACC-TTGTTAGACATGG---TCCATAGCGACT---GGAGGGCAAG-TCTGGTG-CCAGCA-GCCGCGGTAA-TTCCAGCT-CCAGTAGTGCATATA------CATGCTGTAGTTAGAAAGTTTGTAGCC--TA--T-----------------------------------------------------------------------------------------------------------------TTATGG--------------------------------------------------------------------------------------------------------------------------------ATTGTTTTA-GACAA------------------------AAGGAC---------------GA----------CTCAAATTGACCT-TTCATTTGACTAATGC-----------------------------------------------------------------------------------------------------ATGAA---------------------TGT---------AGAAGCG-A-TTGAAGGCGATTGTATTCACCAGCCAGAGGTAAAAT-TTGATGACCTGG-TGAGGACACACGGAGG-CG-AAAGCGATTG-CCTAGAGCGTAT-TCAGTGGTCAAGAACGTA-AGCCGGAGG-ATCAAAGA-TGATT--AGATACC-GTTGTAGTTC-CG-GC-CGTAAATTATGCCAACTTGTGCTTCT--G-CTTCTGC----------------------------------------------------GGAGGCGCA--TAGAGAAATC-AAG-AGTTTATGGGCTCT-AGGGATAGTAAT-CC-GGCAACGGAC-AAACTT-AAA--GAAATTGGCGGAAGG-ACACCA-CAAGGAGTGGATTATGCGGCT---TAATTTGACTCAACGCGGGACAACTCACCAG-AGCCTATG-TGCAGGAGACAG--------TGAGCTTTGA---GAGC-GGACTGGATAGT-ACTTTG-AGTG-----GTGCAT-GGCCGTTTGCAACACGTGAGGTGACTTGTCAG------------------------------------------GTTTA-CT-CCG-GTAACGTGTGATG--TG-CTGTAT-----------------------------------------------------------------GCAAGT------ATTTTTGTGAGACTGCAGGCGGT-AAGCCTGATGAAGC--GGCGCTAT-AACA-GGTCAGTGATGCCCCTTGGATGTTCTGGGCTGCACGCGT------------AA-TACAGTGCGAGC--TGTATA-------------------------------------------------------------TATATATAGGTG----ATAAGTTCCG----------AGACT-GGATCATGC------------TTTGT-A--TAAGGATGTGAACTCGGAATTCCTAGCTAT---------CGC-TGCTCACTAAGT-AGCGATGAATG-AG-TCCCTGTTCTTT---GC-ACACA-CCGCCCGTCGCTAT-CTGAGA-TGGATGTT-TTTAT-GAAGATGCTGCTGTTAG------------------------------------------------------------------------------------------------------------------------------------------------AGGCATTTGAGTAAGGACAACTAGATTAGATATAAG-TCGTAACAAGGCAGCGGTAGAAGAATCTG------CCGCTAGATCATAT--
>AF031538_Kneallhazia_solenopsae
CACCAGGTT-GATTC-TGCCT-GGT-ATG-TGTGCTAGCGTCAAGGATTTAGCCATGCAT-GCTT--------ACG--AACCCACG-----TGGGG---AGTG-GCGG-ATAG-CTCAG-TAAT-ACA---GT-TATAA-CATAATC-TA-CA-T---A----A-A-------TG-GATAACCTTGT-C-AA-GATAAGG-CTAATACAG--TAAAGATGTTAG-----------------------------------------------------------------------------------------------------------------AAGCATGAAAG-CGGAGCA-----TCATT--GTAGGATTGGTTTCTGACCTATC-AGT-T--AGTATGTTTTGTA-AGGGAGAACATAGACTATGACGGGTAACGGGGGATGCACGTCTGATACC-G--GAGAGGAAGC-CTTAG-AAACCGCTTTCACGTCCAAGGATGGC---AGCAGGCGCGAAACTTACCCAATTATTGTA---TTGATAGAGGTAGTTAT-GACGCAT-GTTA------------------------AGATTTTAAATTG---------AAACT-TCATTAAAGATG-----GTTAAGCGACT---GGAGGGCAAG-TCTGGTG-CCAGCA-GCCGCGGTAA-TTCCAGCT-CCAGTAGTGCATATA------CATGCTGTAGTTAGAAAGTTTGTAGCC--AG--T-----------------------------------------------------------------------------------------------------------------TTATGG--------------------------------------------------------------------------------------------------------------------------------ATTGTTTTT-GATAA------------------------TAGTTA---------------TT----------CTCCAAAAGAGCT-AAT-TTTAACTAATTC-----------------------------------------------------------------------------------------------------ATAAA---------------------AAT---------AGAAGCG-G-ATGAAGGTAATTGTATTCACCAGCAAGAGGTAAAAT-TTGATGACCTGG-TGAGGACATTCCGAGG-CG-AAAGCGATTG-CCTAGTACGTTT-TTGATGGTAAAGAACGTA-AGCCGGAGG-ATCAAAGA-TGATT--AGATACC-GTTGTAGTTC-CG-GC-CGTAAATTATGCCAACTTGCATCTTG--T-TATTTATA---------------------------------------------------CAAGGAGCA--TAGAGAAATT-AAG-AGTTTTTGGGCTCT-AGGGATAGTAAT-CC-GGCAACGGAC-AAACTT-AAA--GAAATTGGCGGAAGG-ACACCA-CAAGGAGTGGATTATACGGCT---TAATTTGACTCAACGCGGGAAAACTTACCAG-GGCCTATG-TATAAGAGAAAG--------TTAACATTGT---ATGT-ATACTTGATTGT-ACTTTG-AGTG-----GTGCAT-GGCCGTTTTCAACACGTGGGGTGACTTGTCAG------------------------------------------GTTTA-TT-CCG-GTAACGTGTGATG--TG-CAGTAT-----------------------------------------------------------------GCAACTAACT--AATGTTGTGAGACTTCTTGCGGT-AAGCTTGATGAAGA--GGCGCTAT-AACA-GGTCAGTGATG-CCCTTAGATGTTCTGGGCTGCACGTGT------------AA-TACAGTGGGTAT--TTCAAT-------------------------------------------------------------ATTTAATAGAAG--TAAATTTACCCG----------AGACAGGGATCATGC------------TTTGTAA--GAAGCTTGTGAACATGGAATTCCTAGTAAT---------CGC-TGCTCACTAAGT-AACGATGAATA-AG-TCCCTGTTCTTT---GC-ACACA-CCGCCCGTCGCTAT-CTGAGA-TGGATGAC-TTTAT-AAAGATGCTGCTGTGAAG-----------------------------------------------------------------------------------------------------------------------------------------------AGGCATTTGTGTAAGGTCAACTAGATTAGATATAAG-TCGTAACAAGGTAACCGGATCC-----------------------------
>AY695845_Tubulinosema_ratisbonensis
CACCAGGTT-GATTC-TGCCT-GTT-ATA-TGTGCTAGTGTCGAAGATTTAGCCATGCAT-GCTTT-------ACG--AATT----CACAAGAAGA---AGTG-GCGG-ACAG-CTCAG-TAAT-ACA---GT-TATAA-TATACTC-TC-TACT---A------A-------AG-GATAACCGCGG-T-AA-GCTGCGG-GTAAAACTT--CAAGCTATGTGT------------------------------------------------------------------------------------------------------------------TTCATGAAAG-AATTTAT-----AGTTC--AGAGTGTTAGTTTCTGGCCTATT-AGT-T--AGTAGGTAATGTA-AGGGATTACCTAGACTATTATGGGTAACGGGAGATGAATGTCTGATACC-G--GAGAGGAAGC-CTTAG-AAACCGCTTTCACGTCCAAGGATGGC---AGCAGGCGCGAAACTTACCCAATCGTTTTTT--AAGACGGAGGTAGTTAT-GACACAT-GTGA-------------------------ATTATTCACGAG---------GAAGA-TCAATAAATCAGA----TTTTTTTTACT---GGAGGGCAAG-TCTGGTG-CCAGCA-GCCGCGGTAA-TTCCAGCT-CCAGTAGTGCATATA------CATGCTGTAGTTAGAAAGTTTGTAGCC--GT--A---------------------------------------------------------------------------------------------------------------------------------------------------------------------------------------------------------------------------------------------------TAAGCTTGAATCA-GAGGA---AA-------------------GGAGGA---------------CT----------CTTAAGGTAAACTTTAACTCTGGTCAATG------------------------------------------------------------------------------------------------------CTTAT---------------------ATT---------CGAAGCG-G-ATGGAGGCACTTGTATTCAATAGCGAGAGGTAAAAT-TTGATGACCTAT-TGAGGACAATCAGTAG-CG-AAAGCGAGTG-TCTAGTACGCGT-TTGAGGGTCAAGAACGTT-AGCCGGAGG-ATCGAAGA-TGATT--AGATACC-GTTGTAGTTC-CG-GC-CGTAAACCATGCCTACTTGCCTTGTA--C-TTAG-------------------------------------------------------TATGAAGCA--TAGAGAAATT-AAG-AGTTTTTGGGCTCT-AGGGATAGTAAT-CC-GGCAACGGAC-AAACTT-AAA--GAAATTGGCGGAAGG-ACACCA-CAAGGAGTGGATTGTGCGGCT---TAACTTGACTCAACACGGGAAATCTTACCAG-GGTCTGTA-TATGTGAGACTG--------TCCCATTTAT---GGTG-GTACACGATAAT-ATACTG-AGTG-----GTGCAT-GGCCGTTTTCAACACGTGGGGTGACCTGTCAG------------------------------------------GTTTA-TT-CCG-GTAACGTGTGAGG--TC-ACAGTA---------------------------------------------------------------------TTAATAAGTATTTTAATAGACAGCTAATGGT-AAATTAGAGGAAGT--GTGACGAT-AACA-GGTCAGTGATG-CCCTTAGATACCCTGGGCTGCACGCGC------------AA-TACATTGAGTAA--GTCATT-----------------------------------------------------------TACAACAGTAATTTTGAAAC-TTACTCG----------CTACTGGGATCATCC------------TTTGTAA--TTGGGATGTGAACGTGGAATTCCTAGTAAT---------CGT-AGCTCACTAAGT-TACGATGAATG-TG-TCCCTGTTCTTT---GC-ACACA-CCGCCCGTCGCTAT-CTAAGA-TGGATGTT-GATAT-GAAATTGCTGCTTGAATGTG---------------------------------------------------------------------------------------------------------------------------------------------AGGTACTTGAGTATTAACAACTAGATAAGATATAAG-TCGTAACAAGGCTGCTATAGAAGAATCTG------TGGCAGGATCATAC--
>AF024658_Tubulinosema_acridophagus
CACCAGGTT-GATTC-TGCCT-GTT-ATA-TGTACTAGTGTCGAAGATTTAGCCATGCAT-GCTTT-------ACG--AATT----CACAAGAAGA---AGTG-GCGG-ACAG-CTCAG-TAAT-ACA---GT-TATAA-TATACTC-TC-TACT---A------A-------AG-GATAACCGCGG-T-AA-GCTGCGG-GTAAAACTT--CAAGCTATGTGT------------------------------------------------------------------------------------------------------------------TTCATGAAAG-AATTTAT-----AGTTC--AGAGTGTTAGTTTCTGGCCTATT-AGT-T--AGTAGGTAATGTA-AGGGATTACCTAGACTATTATGGGTAACGGGAGATGAATGTCTGATACC-G--GAGAGGAAGC-CTTAG-AAACCGCTTTCACGTCCAAGGATGGC---AGCAGGCGCGAAACTTACCCAATCGTTTTTT--AAGACGGAGGTAGTTAT-GACACAT-GTGA-------------------------ATTATTCACGAG---------GAAGA-TCAATAAATCAGA----TTTTTTTTACT---GGAGGGCAAG-TCTGGTG-CCAGCA-GCCGCGGTAA-TTCCAGCT-CCAGTAGTGCATATA------CATGCTGTAGTTAGAAAGTTTGTAGCC--GT--A---------------------------------------------------------------------------------------------------------------------------------------------------------------------------------------------------------------------------------------------------TAAGCTTGAATCA-GAGGA---AA-------------------GGAGGA---------------CT----------CTTAAGGTAAACTTTAACTCTGGTCAATG------------------------------------------------------------------------------------------------------CTTAT---------------------ATT---------CGAAGCG-G-ATGGAGGCACTTGTATTCAATAGCGAGAGGTAAAAT-TTGATGACCTAT-TGAGGACAATCAGTAG-CG-AAAGCGAGTG-TCTAGTACGCGT-TTGAGGGTCAAGAACGTT-AGCCGGAGG-ATCGAAGA-TGATT--AGATACC-GTTGTAGTTC-CG-GC-CGTAAACCATGCCTACTTGCCTTGTA--C-ATAG-------------------------------------------------------TATGAAGCA--TAGAGAAATT-AAG-AGTTTTTGGGCTCT-AGGGATAGTAAT-CC-GGCAACGGAC-AAACTT-AAA--GAAATTGGCGGAAGG-ACACCA-CAAGGAGTGGATTGTGCGGCT---CAACTTGACTCAACACGGGAAATCTTACCAG-GGTCTGTA-TATGTGAGACTG--------TCCCATTTAT---GGTG-GTACACGATAAT-ATACTG-AGTG-----GTGCAT-GGCCGTTTTCAACACGTGGGGTGACCTGTCAG------------------------------------------GTTTA-TT-CCG-GTAACGTGTGAGG--TC-ACAGTA---------------------------------------------------------------------TTAATAAGTATTTTAATAGACAGCTAATGGT-AAATTAGAGGAAGT--GTGACGAT-AACA-GGTCAGTGATG-CCCTTAGATACCCTGGGCTGCACGCGC------------AA-TACATTGAGTAA--GTCATT-----------------------------------------------------------TACAATAGTAATTTTGAAAC-TTACTCG----------CTACTGGGATCATCC------------TTTGTAA--TTGGGATGTGAACGTGGAATTCCTAGTAAT---------CGT-AGCTCACTAAGT-TACGATGAATG-TG-TCCCTGTTCTTT---GC-ACACA-CCGCCCGTCGCTAT-CTAAGA-TGGATGTT-GATAT-GAAATTGCTGCTTGAATGTG---------------------------------------------------------------------------------------------------------------------------------------------AGGTACTTGAGTATTAACAACTAGATAAGATATAAG-TCGTAACAAGGCTGCTATAGAAGAATCTG------TGGCAAGATCATAC--
>DQ019419_Tubulinosema_kingi
CACCAGGTT-GATTC-TGCCT-GTT-ATA-TGTACTAGTGTCGAAGATTTAGCCATGCAT-GCTTT-------ACG--AATT----CACAAGAAGA---AGTG-GCGG-ACAG-CTCAG-TAAT-ACA---GT-TATAA-TATACTC-TC-TACT---A------A-------AG-GATAACCGCGG-T-AA-GCTGCGG-GTAAAACTT--CAAGCTATGTGT------------------------------------------------------------------------------------------------------------------TTCATGAAAG-AATTTAT-----AGTTC--AGAGTGTTAGTTTCTGGCCTATT-AGT-T--AGTAGGTAATGTA-AGGGATTACCTAGACTATTATGGGTAACGGGAGATGAATGTCTGATACC-G--GAGAGGAAGC-CTTAG-AAACCGCTTTCACGTCCAAGGATGGC---AGCAGGCGCGAAACTTACCCAATCGTTTTTT--AAGACGGAGGTAGTTAT-GACACAT-GTGA-------------------------ATTATTCACGAG---------GAAGA-TCAATAAATCAGA----TTTTTTTTACT---GGAGGGCAAG-TCTGGTG-CCAGCA-GCCGCGGTAA-TTCCAGCT-CCAGTAGTGCATATA------CATGCTGTAGTTAGAAAGTTTGTAGCC--GT--A---------------------------------------------------------------------------------------------------------------------------------------------------------------------------------------------------------------------------------------------------TAAGCTTGAATCA-GAGGA---AA-------------------GGAGGA---------------CT----------CTTAAGGTAAACTTTAACTCTGGTCAATG------------------------------------------------------------------------------------------------------CTTAT---------------------ATT---------CGAAGCG-G-ATCGAGGCACTTGTATTCAATAGCGAGAGGTAAAAT-TTGATGACCTAT-TGAGGACAATCAGTAG-CG-AAAGCGAGTG-TCTAGTACGCGT-TTGAGGGTCAAGAACGTT-AGCCGGAGG-ATCGAAGA-TGATT--AGATACC-GTTGTAGTTC-CG-GC-CGTAAACCATGCCTACTTGCCTTGTA--C-ATAG-------------------------------------------------------TATGAAGCA--TAGAGAAATT-AAG-AGTTTTTGGGCTCT-AGGCATAGTAAT-CC-GGCAACGGAC-AAACTT-AAA--GAAATTGGCGGAAGG-ACACCA-CAAGGAGTGGATTGTGCGGCT---CAACTTGACTCAACACGGGAAATCTTACCAG-GGTCTGTA-TATGTGAGACTG--------TCCCATTTAT---GGTG-GTACACGATAAT-ATACTG-AGTG-----GTGCAT-GGCCGTTTTCAACACGTGGGGTGACCTGTCAG------------------------------------------GTTTA-TT-CCG-GTAACGTGTGAGG--TC--------------------------------------------------------------------------------TAAGTATTTTAATAGACAGCTAATGGT-AAATTAGAGGAAGT--GTGACGAT-AACA-GGTCAGTGATG-CCCTTAGATACCCTGGGCTGCACGCGC------------AA-TACATTGAGTAA--GTCATT-----------------------------------------------------------TACAATAGTAATTTTGAAAC-TTACTCG----------CTACTGGGATCATCC------------TTAGTAA--TTGGGATGTGAACGTGGAATTCCTAGTAAT---------CGT-AGCTCACTAAGT-TACGATGAATG-TG-TCCCTGTTCTTT---GC-ACACA-CCGCCCGTCGCTAT-CTAAGA-TGGATGTT-GATAT-GAAATTGCTGCTTGAATGTG---------------------------------------------------------------------------------------------------------------------------------------------AGGTACTTGAGTATTAACAACTAGATAAGATATAAG-TCGTAACAAGGCTGCTATAGAAGAATCTG------TGGCAAGATCATAC--
>JQ906779_Tubulinosema_loxostegi
CACCAGGTT-GATTC-TGCCT-GTT-ATA-TGTGCTAGTGTCGAAGATTTAGCCATGCAT-GCTTT-------ACG--AATT----CACAAGAAGA---AGTG-GCGG-ACAG-CTCAG-TAAT-ACA---GT-TATAA-TTTACTC-TC-TACT---A------A-------AG-GATAACCGCGG-T-AA-GCTGCGG-GTAAAACTT--CAAGCTATGTGT------------------------------------------------------------------------------------------------------------------TTCATGAAAG-AATTTAT-----AGTTC--AGAGTGTTAGTTTCTGGCCTATT-AGT-T--AGTAGGTAATGTA-AGGGATTACCTAGACTATTATGGGTAACGGGAGATGAATGTCTGATACC-G--GAGAGGAAGC-CTTAG-AAACCGCTTTCACGTCCAAGGATGGC---AGCAGGCGCGAAACTTACCCAATCGTTTTTT--AAGACGGAGGTAGTTAT-GACACAT-GTGA-------------------------ATTATTCACGAG---------GAAGA-TCAATAAATCAGA----TTTTTTTTACT---GGAGGGCAAG-TCTGGTG-CCAGCA-GCCGCGGTAA-TCCCAGCT-CCAGTAGTGCATATA------CATGCTGTAGTTAGAAAGTTTGTAGCC--GT--A---------------------------------------------------------------------------------------------------------------------------------------------------------------------------------------------------------------------------------------------------TAAGCTTGAATCA-GAGGA---AA-------------------GGAGGA---------------CT----------CTTAAGGTAAACTTTAACTCTGGTCAATG------------------------------------------------------------------------------------------------------CTTAT---------------------ATT---------CGAAGCG-G-ATGGAGGCACTTGTATTCAATAGCGAGAGGTAAAAT-TTGATGACCTAT-TGAGGACAATCAGTAG-CG-AAAGCGAGTG-TCTAGTACGCGT-TTGAGGGTCAAGAACGTT-AGCCGGAGG-ATCGAAGA-TGATT--AGATACC-GTTGTAGTTC-CG-GC-CGTAAACCATGCCTACTTGCCTTGTA--C-ATAG-------------------------------------------------------TATGAAGCA--TAGAGAAATT-AAG-AGTTTTTGGGCTCT-AGGGATAGTAAT-CC-GGCAACGGAC-AAACTT-AAA--GAAATTGGCGGAAGG-ACACCA-CAAGGAGTGGATTGTGCGGCT---CAACTTGACTCAACACGGGAAATCTTACCAG-GGTCTGTA-TATGTGAGACTG--------TCCCATTTAT---GGTG-GTACACGATAAT-ATACTG-AGTG-----GTGCAT-GGCCGTTTTCAACACGTGGGGTGACCTGTCAG------------------------------------------GTTTA-TT-CCG-GTAACGTGTGAGG--TC-ACAGTA---------------------------------------------------------------------TTAATAAATATTTTAATAGACAGCTAATGGT-AAATTAGAGGAAGT--GTGACGAT-AACA-GGTCAGTGATG-CCCTTAGATACCCTGGGCTGCACGCGC------------AA-TACATTGAGTAA--GTCATT-----------------------------------------------------------TACAATTGTAATTTTGAAAC-TTACTCG----------CTACTGGGATCATCC------------TTTGTAA--TTGGGATGTGAACGTGGAATTCCTAGTAAT---------CGT-AGCTCACTAAGT-TACGATGAATG-TG-TCCCTGTTCTTT---GC-ACACA-CCGCCCGTCGCTAT-CTAAGA-TGGATGTT-GATAT-GAAATTGCTGCTTGAATGTG---------------------------------------------------------------------------------------------------------------------------------------------AGGTACTTGAGTATTAACAACTAGATAAGATATAAG-TCGTAACAAGGCTGCTATAGAAGAATCTG------TGGCAGGATCATAA--
>JQ082890_Tubulinosema_hippodamiae
CACCAGGTT-GATTC-TGCCT-GTT-ATA-TGTGCTAGTGTCGAAGATTTAGCCATGCAT-GCTTT-------ACG--AATT----CACAAGAAGA---AGTG-GCGG-ACAG-CTCAG-TAAT-ACA---GT-TATAA-TATACTC-TC-TACT---A------A-------AG-GATAACCGCGG-T-AA-GCTGCGG-GTAAAACTT--CAAGCTATGTGT------------------------------------------------------------------------------------------------------------------TTCATGAAAG-AATTTAT-----AGTTC--AGAGTGTTAGTTTCTGGCCTATT-AGT-T--AGTAGGTAATGTA-AGGGATTACCTAGACTATTATGGGTAACGGGAGATGAATGTCTGATACC-G--GAGAGGAAGC-CTTAG-AAACCGCTTTCACGTCCAAAGATGGC---AGCAGGCGCGAAACTTACCCAATCGTTTTTT--AAGACGGAGGTAGTTAT-GACACAT-GTGA-------------------------ATTATTCACGAG---------GAAGA-TCAATAAATCAGA----TTTTTTTTACT---GGAGGGCAAG-TCTGGTG-CCAGCA-GCCGCGGTAA-TTCCAGCT-CCAGTAGTGCATATA------CATGCTGTAGTTAGAAAGTTTGTAGCC--GT--A---------------------------------------------------------------------------------------------------------------------------------------------------------------------------------------------------------------------------------------------------TAAGCTTGAATCA-GAGGA---AA-------------------GGAGGA---------------CT----------CTTAAGGTAAACTTTAACTCTGGTCAATG------------------------------------------------------------------------------------------------------CTTAT---------------------ATT---------CGAAGCG-G-ATGGAGGCACTTGTATTCAATAGCGAGAGGTAAAAT-TTGATGACCTAT-TGAGGACAATCAGTAG-CG-AAAGCGAGTG-TCTAGTACGCGT-TTGAGGGTCAAGAACGTT-AGCCGGAGG-ATCGAAGA-TGATT--AGATACC-GTTGTAGTTC-CG-GC-CGTAAACCATGCCTACTTGCCTTGTA--C-ATAG-------------------------------------------------------TATGAAGCA--TAGGGAAATT-AAG-AGTTTTTGGGCTCT-AGGGATAGTAAT-CC-GGCAACGGAC-AAACTT-AAA--GAAATTGGCGGAAGG-ACACCA-CAAGGAGTGGATTGTGCGGCT---CAACTTGACTCAACACGGAAAATCTTACCAG-GGTCTGTA-TATGTGAGACTG--------TCCCATTTAT---GGTG-GTACACGATAAT-ATACTG-AGTG-----GTGCAT-GGCCGTTTTCAACACGTGGGGTGACCTGTCAG------------------------------------------GTTTA-TT-CCG-GTAACGTGTGAGG--TC-ACAGTA---------------------------------------------------------------------TTAATAAGTATTTTAATAGACAGCTAATGGT-AAATTAGAGGAAGT--GTGACGAT-AACA-GGTCAGTGATG-CCCTTAGATACCCTGGGCTGCACGCGC------------AA-TACATTGAGTAA--GTCATT-----------------------------------------------------------TACAAAGGTAATTTTGAAAC-TTACTCG----------CTACTGGGATCATCC------------TTTGTAA--TTGGGATGTGAACGTGGAATTCCTAGTAAT---------CGT-AGCTCACTAAGT-TACGATGAATG-TG-TCCCTGTTCTTT---GC-ACACA-CCGCCCGTCGCTAT-CTAAGA-TGGATGTT-GATAT-GAAATTGCTGCTTGAATGTG---------------------------------------------------------------------------------------------------------------------------------------------AGGTAATTGAGTATTAACAACTAGATAAGATATAAG-TCGTAACAAGGTAACC-----------------------------------
