# Supplementary material for: Comparing Microsporidia-targeting primers for environmental DNA sequencing
Source: Parasite. 2023 Nov 28;30:52. doi: 10.1051/parasite/2023056 (PMC10683580; doi:10.1051/parasite/2023056)
Supplement: Supplementary file 1 — Figure S1: Sizes of predicted amplicons according to primer pair. Colors indicate the threshold for the number of accepted mismatches in the in silico PCR run. Off-target amplicons were removed from this figure. Figure S2: Virtual gel depicting the smallest and largest in silico predicted target amplicon for each primer pair (maximum number of allowed mismatches: 3). Image was created with the Virtual Gel function in Geneious (Biomatters) using the MW Ladder: 100 bp (NEB). File S1: Reduced version of the alignment originally published in Dubuffet et al. [9], only including sequences that we selected for the in silico analyses. File S2: Visualization of the reduced alignment originally published in Dubuffet et al. [9] showing the primer bindings. The image was created in Geneious (Biomatters) with the maximum of allowed mismatches set to three. Note that some off-targets appear due to longer sequence regions consisting of “N”s which did not appear in the actual analyses and were therefore interpreted as erroneous. Table S1: Selection of example literature in which the analyzed primer pairs were used. Table S2: Overview of the analyzed sequences that were selected from an alignment published in Dubuffet et al. [9]. Table S3: Number of amplified species within each clade, according to primer pair and number of allowed mismatches in the corresponding in silico PCR run. Off-targets are excluded to avoid multiple counting of the same microsporidian. Table S4: Amplicon sizes according to primer pair and number of accepted mismatches in the corresponding in silico PCR run. Table S5: Identified mismatch combinations for each individual primer tested. Table S6: Overview of off-target amplicons identified in the in silico PCR runs for primer pairs only. Table S7: Overview of off-target bindings identified in the in silico PCR runs for each individual primer. [file parasite-30-52-s1.zip › tables_s1-s7.xlsx]

## Sheet: Info
Material supplementary for:
Comparing Microsporidia-targeting primers for environmental DNA sequencing
Annemie Doliwa1*, Daniel Grabner1, Bernd Sures1,2, Micah Dunthorn3
1Aquatic Ecology and Centre for Water and Environmental Research (ZWU), University of Duisburg-Essen, Universitätsstrasse 5, 45141 Essen, Germany
2Research Center One Health Ruhr, Research Alliance Ruhr, University of Duisburg-Essen, 45141 Essen, Germany
3Natural History Museum, University of Oslo, 0562 Oslo, Norway
*Corresponding author:
Annemie Doliwa, annemie.doliwa@uni-due.de

## Sheet: Table_S1
Table S1: Selection of example literature in which the analyzed primer pairs were used.
Primer pair	Year of publication	Authors	Title	Journal	DOI or PMID
CM-V5F/CM-V5R	2022	Trzebny A, Liberska J, Slodkowicz‑Kowalska A, Dabert M	Metabarcoding reveals low prevalence of microsporidian infections in castor bean tick (Ixodes ricinus)	Parasites & Vectors, 15(1), 26	https://doi.org/10.1186/s13071-022-05150-9
CM-V5F/CM-V5R	2022	Trzebny A, Mizera J, Dabert M	Microsporidians (Microsporidia) parasitic on mosquitoes (Culicidae) in central Europe are often multi-host species	Journal of Invertebrate Pathology, 197, 107873	https://doi.org/10.1016/j.jip.2022.107873
CM-V5F/CM-V5R, V1F/530R	2020	Trzebny A, Slodkowicz-Kowalska A, Becnel JJ, Sanscrainte N, Dabert M	A new method of metabarcoding Microsporidia and their hosts reveals high levels of microsporidian infections in mosquitoes (Culicidae)	Molecular Ecology Resources, 20(6), 1486–1504	https://doi.org/10.1111/1755-0998.13205
V1F/1342R	2018	Dimova M, Madyarova E, Gurkov A, Drozdova P, Lubyaga Y, Kondrateva E, Adelshin R, Timofeyev M	Genetic diversity of Microsporidia in the circulatory system of endemic amphipods from different locations and depths of ancient Lake Baikal	PeerJ, 6, e5329	https://doi.org/10.7717/peerj.5329
V1F/1342R	2015	Grabner DS, Weigand AM, Leese F, Winking C, Hering D, Tollrian R, Sures B	Invaders, natives and their enemies: distribution patterns of amphipods and their microsporidian parasites in the Ruhr Metropolis, Germany	Parasites & Vectors, 8, 419	https://doi.org/10.1186/s13071-015-1036-6
V1F/1342R	2015	Madyarova EV, Adelshin RV, Dimova MD, Axenov-Gribanov DV, Lubyaga YA, Timofeyev MA	Microsporidian Parasites Found in the Hemolymph of Four Baikalian Endemic Amphipods	PLOS ONE, 10(6), e0130311	https://doi.org/10.1371/journal.pone.0130311
V1F/1492R	2020	Yakovleva Y, Nassonova E, Lebedeva N, Lanzoni O, Petroni G, Potekhin A, Sabaneyeva E	The first case of microsporidiosis in Paramecium	Parasitology, 147(9), 957–971	https://doi.org/10.1017/S0031182020000633
V1F/1492R	2010	Tokarev YS, Voronin VN, Seliverstova EV, Dolgikh VV, Pavlova OA, Ignatieva AN, Issi IV	Ultrastructure and molecular phylogeny of Anisofilariata chironomi g.n. sp.n. (Microsporidia: Terresporidia) from Chironomus plumosus L. (Diptera: Chironomidae)	Parasitology Research, 107(1), 39–46	https://doi.org/10.1007/s00436-010-1830-1
V1F/1492R	2000	Nilsen F	Small Subunit Ribosomal DNA Phylogeny of Microsporidia with Particular Reference to Genera That Infect Fish	Journal of Parasitology, 86(1), 128–133	https://doi.org/10.1645/0022-3395(2000)086[0128:SSRDPO]2.0.CO;2
V1F/1492R	1998	Franzen C, Müller A, Hartmann P, Hegener P, Schrappe M, Diehl V, Fätkenheuer G, Salzberger B	Polymerase chain reaction for diagnosis and species differentiation of microsporidia	Folia Parasitologica, 45(2), 140–148	PMID: 9684324
V1F/1492R	1994	Weiss LM, Zhu X, Cali A, Tanowitz HB, Wittner M	Utility of microsporidian rRNA in diagnosis and phylogeny: a review	Folia Parasitologica, 41(2), 81–90	PMID: 7927064
V1F/530R	2023	Chauvet M, Monjot A, Lepère, C	High diversity of microsporidian parasites and new planktonic hosts in freshwater and marine ecosystems	Limnology and Oceanography, 68(4), 928–941	https://doi.org/10.1002/lno.12321
V1F/530R	2022	Chauvet M, Debroas D, Moné A, Dubuffet A, Lepère C	Temporal variations of Microsporidia diversity and discovery of new host–parasite interactions in a lake ecosystem	Environmental Microbiology, 24(3), 1672–1686	https://doi.org/10.1111/1462-2920.15950
V1F/530R	2018	Williams BAP, Hamilton KM, Jones MD, Bass D	Group-specific environmental sequencing reveals high levels of ecological heterogeneity across the microsporidian radiation	Environmental Microbiology Reports, 10(3), 328–336	https://doi.org/10.1111/1758-2229.12642
V1F/530R	2015	Arundell K, Dunn A, Alexander J, Shearman R, Archer N, Ironside JE	Enemy release and genetic founder effects in invasive killer shrimp populations of Great Britain	Biological Invasions, 17(5), 1439–1451	https://doi.org/10.1007/s10530-014-0806-y
V1F/530R	2013	Rode NO, Lievens EJP, Segard A, Flaven E, Jabbour-Zahab R, Lenormand T	Cryptic microsporidian parasites differentially affect invasive and native Artemia spp.	International Journal for Parasitology, 43(10), 795–803	http://dx.doi.org/10.1016/j.ijpara.2013.04.009
V1F/micuni3R	2022	Grabner D, Doliwa A, Sworobowicz L,Wysocka A, Weigand A, Grabowski M, Mamos T, Sures B	Microsporidian diversity in the aquatic isopod Asellus aquaticus	Parasitology, 149(13), 1729–1736	https://doi.org/10.1017/S003118202200124X
V1F/micuni3R	2022	Prati S, Grabner D, Pfeifer S, Lorenz A, Sures B	Generalist parasites persist in degraded environments: a lesson learned from microsporidian diversity in amphipods	Parasitology, 149(7), 973–982	https://doi.org/10.1017/S0031182022000452
V1F/micuni3R	2022	Schneider R, Prati S, Grabner D, Sures B	First report of microsporidians in the non-native shrimp Neocaridina davidi from a temperate European stream	Diseases of Aquatic Organisms, 150, 125–130	https://doi.org/10.3354/dao03681
V1F/micuni3R	2020	Grabner D, Weber D, Weigand AM	Updates to the sporadic knowledge on microsporidian infections in groundwater amphipods (Crustacea, Amphipoda, Niphargidae)	Subterranean Biology, 33, 71–85	https://doi.org/10.3897/subtbiol.33.48633
V1F/micuni3R	2016	Weigand AM, Kremers J, Grabner DS	Shared microsporidian profiles between an obligate (Niphargus) and facultative subterranean amphipod population (Gammarus) at sympatry provide indications for underground transmission pathways	Limnologica, 58, 7–10	https://doi.org/10.1016/j.limno.2016.01.005

## Sheet: Table_S2
Table S2: Overview of the analyzed sequences that were selected from an alignment published in Dubuffet et al. (2021).
Accession Number	Taxon1	Taxon2	Clades	Used clades (adapted to Bojko et al. 2022)	Type of Microsporidia
AF025685	Amblyospora connecticus	Amblyospora	Clade l	Amblyosporida	Long-branch, classical Microsporidia
AF027682	Parathelohania anophelis	Parathelohania	Clade l	Amblyosporida	Long-branch, classical Microsporidia
AF027683	Culicosporella lunata	Culicosporella	Clade l	Amblyosporida	Long-branch, classical Microsporidia
AF394526	Gurleya vavrai	Gurleya	Clade l	Amblyosporida	Long-branch, classical Microsporidia
AF394527	Larssonia obtusa	Larssonia	Clade l	Amblyosporida	Long-branch, classical Microsporidia
AY090045	Amblyospora khaliulini	Amblyospora	Clade l	Amblyosporida	Long-branch, classical Microsporidia
AY090049	Amblyospora stictici	Amblyospora	Clade l	Amblyosporida	Long-branch, classical Microsporidia
AY090067	Hazardia milleri	Hazardia	Clade l	Amblyosporida	Long-branch, classical Microsporidia
AY090068	Amblyospora bracteata	Amblyospora	Unassigned clade	Amblyosporida	Long-branch, classical Microsporidia
AY326270	Amblyospora salinaria	Amblyospora	Clade l	Amblyosporida	Long-branch, classical Microsporidia
HM594266	Trichoctosporea rugosa	Trichoctosporea	Clade l	Amblyosporida	Long-branch, classical Microsporidia
KX832080	Lanatospora costata	Lanatospora	Clade l	Amblyosporida	Long-branch, classical Microsporidia
AF132544	Caudospora palustris	Caudospora	Clade Vlll	Caudosporida	Long-branch, classical Microsporidia
AY090069	Polydispyrenia simulii	Polydispyrenia	Clade Vlll	Caudosporida	Long-branch, classical Microsporidia
AEYK01000034	Vittaforma corneae	Vittaforma	Clade lV2	Enterocytozoonida	Long-branch, classical Microsporidia
AJ302317	Orthosomella operophterae	Orthosomella	Clade lV2	Enterocytozoonida	Long-branch, classical Microsporidia
AJ302320	Cystosporogenes operophterae	Cystosporogenes	Clade lV2	Enterocytozoonida	Long-branch, classical Microsporidia
AY009115	Endoreticulatus bombycis	Endoreticulatus	Clade lV2	Enterocytozoonida	Long-branch, classical Microsporidia
AY233131	Cystosporogenes legeri	Cystosporogenes	Clade lV2	Enterocytozoonida	Long-branch, classical Microsporidia
EU709818	Liebermannia covasacrae	Liebermannia	Clade lV2	Enterocytozoonida	Long-branch, classical Microsporidia
FJ594990	Desmozoon lepeophtherii	Desmozoon	Clade lV2	Enterocytozoonida	Long-branch, classical Microsporidia
FJ914315	Mrazekia macrocyclopis	Mrazekia	Clade lV2	Enterocytozoonida	Long-branch, classical Microsporidia
GU126383	Anisofilariata chironomi	Anisofilariata	Clade lV2	Enterocytozoonida	Long-branch, classical Microsporidia
GU130406	Helmichia lacustris	Helmichia	Clade lV2	Enterocytozoonida	Long-branch, classical Microsporidia
GU130407	Crispospora chironomi	Crispospora	Clade lV2	Enterocytozoonida	Long-branch, classical Microsporidia
JX915758	Anostracospora rigaudi	Anostracospora	Clade lV2	Enterocytozoonida	Long-branch, classical Microsporidia
JX915760	Enterocytospora artemiae	Enterocytospora	Clade lV2	Enterocytozoonida	Long-branch, classical Microsporidia
KF135644	Enterospora nucleophila	Enterospora	Clade lV2	Enterocytozoonida	Long-branch, classical Microsporidia
KF549987	Agmasoma penaei	Agmasoma	Clade lV2	Enterocytozoonida	Long-branch, classical Microsporidia
KT762153	Globulispora mitoportans	Globulispora	Clade lV2	Enterocytozoonida	Long-branch, classical Microsporidia
L16868	Enterocytozoon bieneusi	Enterocytozoon	Clade lV2	Enterocytozoonida	Long-branch, classical Microsporidia
L39109	Endoreticulatus schubergi	Endoreticulatus	Clade lV2	Enterocytozoonida	Long-branch, classical Microsporidia
LWDP01000010	Enterospora canceri	Enterospora	Clade lV2	Enterocytozoonida	Long-branch, classical Microsporidia
MNPJ01000027	Enterocytozoon hepatopenaei	Enterocytozoon	Clade lV2	Enterocytozoonida	Long-branch, classical Microsporidia
U10883	Nucleospora salmonis	Nucleospora	Clade lV2	Enterocytozoonida	Long-branch, classical Microsporidia
AB623035	Glugea plecoglossi	Glugea	Clade lll	Glugeida	Long-branch, classical Microsporidia
AF033197	Spraguea lophii	Spraguea	Clade lll	Glugeida	Long-branch, classical Microsporidia
AF044391	Glugea anomala	Glugea	Clade lll	Glugeida	Long-branch, classical Microsporidia
AF322654	Pseudoloma neurophilia	Pseudoloma	Clade lll	Glugeida	Long-branch, classical Microsporidia
AF356222	Kabatana takedai	Kabatana	Clade lll	Glugeida	Long-branch, classical Microsporidia
AF387331	Heterosporis anguillarum	Heterosporis	Clade lll	Glugeida	Long-branch, classical Microsporidia
AJ002605	Trachipleistophora hominis	Trachipleistophora	Clade lll	Glugeida	Long-branch, classical Microsporidia
AJ252951	Loma acerinae	Loma	Clade lll	Glugeida	Long-branch, classical Microsporidia
AJ252952	Microgemma vivaresi	Microgemma	Clade lll	Glugeida	Long-branch, classical Microsporidia
AJ252953	Pleistophora hippoglossoideos	Pleistophora	Clade lll	Glugeida	Long-branch, classical Microsporidia
AJ252954	Ovipleistophora mirandellae	Ovipleistophora	Clade lll	Glugeida	Long-branch, classical Microsporidia
AJ252955	Ovipleistophora ovariae	Ovipleistophora	Clade lll	Glugeida	Long-branch, classical Microsporidia
AJ252956	Pleistophora typicalis	Pleistophora	Clade lll	Glugeida	Long-branch, classical Microsporidia
AJ252958	Tuzetia weidneri	Tuzetia	Clade lll	Glugeida	Long-branch, classical Microsporidia
AJ252959	Perezia nelsoni	Perezia	Clade lll	Glugeida	Long-branch, classical Microsporidia
AJ252961	Vavraia culicis	Vavraia	Clade lll	Glugeida	Long-branch, classical Microsporidia
AY090038	Glugea epinephelusis	Glugea	Clade lll	Glugeida	Long-branch, classical Microsporidia
AY530532	Myosporidium merluccius	Myosporidium	Clade lll	Glugeida	Long-branch, classical Microsporidia
AY958070	Nadelspora canceri	Nadelspora	Clade lll	Glugeida	Long-branch, classical Microsporidia
EU534408	Potaspora morhaphis	Potaspora	Clade lll	Glugeida	Long-branch, classical Microsporidia
FJ843105	Kabatana rondoni	Kabatana	Clade lll	Glugeida	Long-branch, classical Microsporidia
GQ203287	Glugea hertwigi	Glugea	Clade lll	Glugeida	Long-branch, classical Microsporidia
JQ062988	Ichthyosporidium weissii	Ichthyosporidium	Clade lll	Glugeida	Long-branch, classical Microsporidia
JQ268567	Triwangia caridinae	Triwangia	Clade lll	Glugeida	Long-branch, classical Microsporidia
JX853814	Potaspora carinicauda	Potaspora	Clade lll	Glugeida	Long-branch, classical Microsporidia
KF537632	Dictyocoela diporeiae	Dictyocoela	Clade lll	Glugeida	Long-branch, classical Microsporidia
KM458272	Pleistophora hyphessobryconis	Pleistophora	Clade lll	Glugeida	Long-branch, classical Microsporidia
KP404613	Potaspora aequidens	Potaspora	Clade lll	Glugeida	Long-branch, classical Microsporidia
KU302781	Myosporidium spraguei	Myosporidium	Clade lll	Glugeida	Long-branch, classical Microsporidia
KU302782	Microsporidium* luciopercae	Microsporidium*	Clade lll	Glugeida	Long-branch, classical Microsporidia
KX099692	Pleistophora beebei	Pleistophora	Clade lll	Glugeida	Long-branch, classical Microsporidia
KX364284	Hyperspora aquatica	Hyperspora	Clade lll	Glugeida	Long-branch, classical Microsporidia
KX364285	Unikaryon legeri	Unikaryon	Clade lll	Glugeida	Long-branch, classical Microsporidia
MF974572	Pseudokabatana alburnus	Pseudokabatana	Clade lll	Glugeida	Long-branch, classical Microsporidia
MG708238	Apotaspora heleios	Apotaspora	Clade lll	Glugeida	Long-branch, classical Microsporidia
U15987	Glugea atherinae	Glugea	Clade lll	Glugeida	Long-branch, classical Microsporidia
AF492594	Thelohania contejeani	Thelohania	Clade Vl	Glugeida+	Long-branch, classical Microsporidia
AY649786	Hamiltosporidium magnivora	Hamiltosporidium	Clade Vll	Glugeida+	Long-branch, classical Microsporidia
AF024655	Antonospora scoticae	Antonospora	Clade ll	Neopereziida	Long-branch, classical Microsporidia
AF024658	Tubulinosema acridophagus	Tubulinosema	Clade V	Neopereziida	Long-branch, classical Microsporidia
AF031538	Kneallhazia solenopsae	Kneallhazia	Clade V	Neopereziida	Long-branch, classical Microsporidia
AF069063	Anncaliia algerae	Anncaliia	Clade V	Neopereziida	Long-branch, classical Microsporidia
AF484692	Bryonosema plumatellae	Bryonosema	Clade V	Neopereziida	Long-branch, classical Microsporidia
AF484694	Pseudonosema cristatellae	Pseudonosema	Clade V	Neopereziida	Long-branch, classical Microsporidia
AJ252950	Janacekia debaisieuxi	Janacekia	Clade V	Neopereziida	Long-branch, classical Microsporidia
AY376351	Paranosema locustae	Paranosema	Clade ll	Neopereziida	Long-branch, classical Microsporidia
AY695845	Tubulinosema ratisbonensis	Tubulinosema	Clade V	Neopereziida	Long-branch, classical Microsporidia
AY894423	Anncaliia meligethi	Anncaliia	Clade V	Neopereziida	Long-branch, classical Microsporidia
DQ019419	Tubulinosema kingi	Tubulinosema	Clade V	Neopereziida	Long-branch, classical Microsporidia
FJ865222	Antonospora psocopterae	Antonospora	Clade ll	Neopereziida	Long-branch, classical Microsporidia
HQ396519	Neoperezia chironomi	Neoperezia	Clade V	Neopereziida	Long-branch, classical Microsporidia
JQ082890	Tubulinosema hippodamiae	Tubulinosema	Clade V	Neopereziida	Long-branch, classical Microsporidia
JQ906779	Tubulinosema loxostegi	Tubulinosema	Clade V	Neopereziida	Long-branch, classical Microsporidia
MN752317	Jirovecia sinensis	Jirovecia	Clade V	Neopereziida	Long-branch, classical Microsporidia
AF033316	Vairimorpha portugal	Vairimorpha	Clade lV1	Nosematida	Long-branch, classical Microsporidia
AF067144	Encephalitozoon lacertae	Encephalitozoon	Clade lV1	Nosematida	Long-branch, classical Microsporidia
AF394529	Ordospora colligata	Ordospora	Clade lV1	Nosematida	Long-branch, classical Microsporidia
AF495379	Vairimorpha occidentalis	Vairimorpha	Clade lV1	Nosematida	Long-branch, classical Microsporidia
AJ012606	Nosema tyriae	Nosema	Clade lV1	Nosematida	Long-branch, classical Microsporidia
AJ131645	Nosema imperfecta	Nosema	Clade lV1	Nosematida	Long-branch, classical Microsporidia
AY008373	Vairimorpha bombi	Vairimorpha	Clade lV1	Nosematida	Long-branch, classical Microsporidia
AY211392	Nosema spodopterae	Nosema	Clade lV1	Nosematida	Long-branch, classical Microsporidia
AY960987	Nosema plutellae	Nosema	Clade lV1	Nosematida	Long-branch, classical Microsporidia
DQ272237	Vairimorpha disparis	Vairimorpha	Clade lV1	Nosematida	Long-branch, classical Microsporidia
EU219086	Vairimorpha thomsoni	Vairimorpha	Clade lV1	Nosematida	Long-branch, classical Microsporidia
EU267796	Nosema ceraces	Nosema	Clade lV1	Nosematida	Long-branch, classical Microsporidia
EU487251	Vairimorpha ocinarae	Vairimorpha	Clade lV1	Nosematida	Long-branch, classical Microsporidia
EU864526	Nosema antheraeae	Nosema	Clade lV1	Nosematida	Long-branch, classical Microsporidia
FJ767862	Nosema philosamiae	Nosema	Clade lV1	Nosematida	Long-branch, classical Microsporidia
FJ772435	Nosema heliothidis	Nosema	Clade lV1	Nosematida	Long-branch, classical Microsporidia
FJ865223	Mockfordia xanthocaeciliae	Mockfordia	Clade lV1	Nosematida	Long-branch, classical Microsporidia
HQ457431	Nosema disstriae	Nosema	Clade lV1	Nosematida	Long-branch, classical Microsporidia
HQ457432	Nosema fumiferanae	Nosema	Clade lV1	Nosematida	Long-branch, classical Microsporidia
JF443598	Nosema bombycis	Nosema	Clade lV1	Nosematida	Long-branch, classical Microsporidia
JX205150	Vairimorpha ceranae	Vairimorpha	Clade lV1	Nosematida	Long-branch, classical Microsporidia
KR704648	Vairimorpha istanbulensis	Vairimorpha	Clade lV1	Nosematida	Long-branch, classical Microsporidia
KY783624	Nosema maddoxi	Nosema	Clade lV1	Nosematida	Long-branch, classical Microsporidia
L17072	Encephalitozoon cuniculi	Encephalitozoon	Clade lV1	Nosematida	Long-branch, classical Microsporidia
L19070	Encephalitozoon hellem	Encephalitozoon	Clade lV1	Nosematida	Long-branch, classical Microsporidia
L39113	Encephalitozoon intestinalis	Encephalitozoon	Clade lV1	Nosematida	Long-branch, classical Microsporidia
MF882996	Vairimorpha neumanni	Vairimorpha	Clade lV1	Nosematida	Long-branch, classical Microsporidia
U09282	Nosema trichoplusiae	Nosema	Clade lV1	Nosematida	Long-branch, classical Microsporidia
U11047	Vairimorpha vespula	Vairimorpha	Clade lV1	Nosematida	Long-branch, classical Microsporidia
U11051	Vairimorpha necatrix	Vairimorpha	Clade lV1	Nosematida	Long-branch, classical Microsporidia
U26532	Nosema furnacalis	Nosema	Clade lV1	Nosematida	Long-branch, classical Microsporidia
U26534	Vairimorpha apis	Vairimorpha	Clade lV1	Nosematida	Long-branch, classical Microsporidia
U27359	Vairimorpha oulemae	Vairimorpha	Clade lV1	Nosematida	Long-branch, classical Microsporidia
AEOO01000054	Nematocida parisii	Nematocida	Clade lX	Ovavesiculida	Long-branch, classical Microsporidia
AKIJ01000013	Nematocida ausubeli	Nematocida	Clade lX	Ovavesiculida	Long-branch, classical Microsporidia
LTDK01000184	Nematocida ironsii	Nematocida	Clade lX	Ovavesiculida	Long-branch, classical Microsporidia
LTDL01000035	Nematocida displodere	Nematocida	Clade lX	Ovavesiculida	Long-branch, classical Microsporidia
MH728789	Chytridiopsis typographi	Chytridiopsis	Chytridiopsis typographi	Chytridiopsis typographi	Long-branch Microsporidia
KX214672	Amphiamblys sp.	Metchnikovellidae	Metchnikovellidae	Metchnikovellida	Long-branch Microsporidia
KX214674	Amphiamblys sp.	Metchnikovellidae	Metchnikovellidae	Metchnikovellida	Long-branch Microsporidia
MF278562	Mitosporidium daphniae	Mitosporidium	Mitosporidium daphniae	Mitosporidium daphniae	Short-branch Microsporidia

## Sheet: Table_S3
Table S3: Number of amplified species within each clade, according to primer pair and number of allowed mismatches in the corresponding in silico PCR run. Off-targets are excluded to avoid multiple counting of the same microsporidian.
Allowed mismatches	Prime pair	Clade	Amplified subtaxa
0	CM-V5F/CM-V5R	Amblyosporida	1
0	V1F/1342R	Amblyosporida	10
0	V1F/1492R	Amblyosporida	5
0	V1F/530R	Amblyosporida	10
0	V1F/micuni3R	Amblyosporida	10
0	V1F/1492R	Caudosporida	2
0	V1F/530R	Caudosporida	2
0	V1F/micuni3R	Caudosporida	2
0	CM-V5F/CM-V5R	Enterocytozoonida	4
0	V1F/1342R	Enterocytozoonida	4
0	V1F/1492R	Enterocytozoonida	7
0	V1F/530R	Enterocytozoonida	17
0	V1F/micuni3R	Enterocytozoonida	14
0	V1F/1342R	Glugeida	19
0	V1F/1492R	Glugeida	5
0	V1F/530R	Glugeida	2
0	V1F/micuni3R	Glugeida	17
0	V1F/1342R	Glugeida+	1
0	V1F/530R	Glugeida+	1
0	V1F/micuni3R	Glugeida+	1
0	V1F/1342R	Neopereziida	6
0	V1F/1492R	Neopereziida	2
0	V1F/530R	Neopereziida	8
0	V1F/micuni3R	Neopereziida	8
0	V1F/1342R	Nosematida	27
0	V1F/1492R	Nosematida	1
0	V1F/530R	Nosematida	31
0	V1F/micuni3R	Nosematida	31
0	V1F/530R	Ovavesiculida	4
0	V1F/micuni3R	Ovavesiculida	4
1	CM-V5F/CM-V5R	Amblyosporida	10
1	V1F/1342R	Amblyosporida	11
1	V1F/1492R	Amblyosporida	6
1	V1F/530R	Amblyosporida	11
1	V1F/micuni3R	Amblyosporida	11
1	V1F/1342R	Caudosporida	2
1	V1F/1492R	Caudosporida	2
1	V1F/530R	Caudosporida	2
1	V1F/micuni3R	Caudosporida	2
1	CM-V5F/CM-V5R	Enterocytozoonida	21
1	V1F/1342R	Enterocytozoonida	5
1	V1F/1492R	Enterocytozoonida	11
1	V1F/530R	Enterocytozoonida	19
1	V1F/micuni3R	Enterocytozoonida	19
1	CM-V5F/CM-V5R	Glugeida	30
1	V1F/1342R	Glugeida	26
1	V1F/1492R	Glugeida	5
1	V1F/530R	Glugeida	27
1	V1F/micuni3R	Glugeida	27
1	CM-V5F/CM-V5R	Glugeida+	2
1	V1F/1342R	Glugeida+	2
1	V1F/1492R	Glugeida+	1
1	V1F/530R	Glugeida+	1
1	V1F/micuni3R	Glugeida+	1
1	CM-V5F/CM-V5R	Neopereziida	8
1	V1F/1342R	Neopereziida	10
1	V1F/1492R	Neopereziida	3
1	V1F/530R	Neopereziida	10
1	V1F/micuni3R	Neopereziida	10
1	CM-V5F/CM-V5R	Nosematida	33
1	V1F/1342R	Nosematida	33
1	V1F/1492R	Nosematida	2
1	V1F/530R	Nosematida	33
1	V1F/micuni3R	Nosematida	33
1	V1F/1342R	Ovavesiculida	4
1	V1F/530R	Ovavesiculida	4
1	V1F/micuni3R	Ovavesiculida	4
2	CM-V5F/CM-V5R	Amblyosporida	11
2	V1F/1342R	Amblyosporida	11
2	V1F/1492R	Amblyosporida	7
2	V1F/530R	Amblyosporida	11
2	V1F/micuni3R	Amblyosporida	11
2	CM-V5F/CM-V5R	Caudosporida	2
2	V1F/1342R	Caudosporida	2
2	V1F/1492R	Caudosporida	2
2	V1F/530R	Caudosporida	2
2	V1F/micuni3R	Caudosporida	2
2	CM-V5F/CM-V5R	Enterocytozoonida	21
2	V1F/1342R	Enterocytozoonida	7
2	V1F/1492R	Enterocytozoonida	11
2	V1F/530R	Enterocytozoonida	19
2	V1F/micuni3R	Enterocytozoonida	19
2	CM-V5F/CM-V5R	Glugeida	33
2	V1F/1342R	Glugeida	31
2	V1F/1492R	Glugeida	24
2	V1F/530R	Glugeida	32
2	V1F/micuni3R	Glugeida	32
2	CM-V5F/CM-V5R	Glugeida+	2
2	V1F/1342R	Glugeida+	2
2	V1F/1492R	Glugeida+	1
2	V1F/530R	Glugeida+	1
2	V1F/micuni3R	Glugeida+	1
2	CM-V5F/CM-V5R	Metchnikovellids	1
2	CM-V5F/CM-V5R	Neopereziida	15
2	V1F/1342R	Neopereziida	16
2	V1F/1492R	Neopereziida	5
2	V1F/530R	Neopereziida	16
2	V1F/micuni3R	Neopereziida	16
2	CM-V5F/CM-V5R	Nosematida	33
2	V1F/1342R	Nosematida	33
2	V1F/1492R	Nosematida	2
2	V1F/530R	Nosematida	33
2	V1F/micuni3R	Nosematida	33
2	V1F/1342R	Ovavesiculida	4
2	V1F/1492R	Ovavesiculida	4
2	V1F/530R	Ovavesiculida	4
2	V1F/micuni3R	Ovavesiculida	4
3	CM-V5F/CM-V5R	Amblyosporida	12
3	V1F/1342R	Amblyosporida	11
3	V1F/1492R	Amblyosporida	9
3	V1F/530R	Amblyosporida	11
3	V1F/micuni3R	Amblyosporida	11
3	CM-V5F/CM-V5R	Caudosporida	2
3	V1F/1342R	Caudosporida	2
3	V1F/1492R	Caudosporida	2
3	V1F/530R	Caudosporida	2
3	V1F/micuni3R	Caudosporida	2
3	CM-V5F/CM-V5R	Enterocytozoonida	21
3	V1F/1342R	Enterocytozoonida	13
3	V1F/1492R	Enterocytozoonida	16
3	V1F/530R	Enterocytozoonida	19
3	V1F/micuni3R	Enterocytozoonida	19
3	CM-V5F/CM-V5R	Glugeida	34
3	V1F/1342R	Glugeida	33
3	V1F/1492R	Glugeida	31
3	V1F/530R	Glugeida	34
3	V1F/micuni3R	Glugeida	34
3	CM-V5F/CM-V5R	Glugeida+	2
3	V1F/1342R	Glugeida+	2
3	V1F/1492R	Glugeida+	2
3	V1F/530R	Glugeida+	1
3	V1F/micuni3R	Glugeida+	1
3	CM-V5F/CM-V5R	Metchnikovellids	1
3	CM-V5F/CM-V5R	Mitosporidium daphniae	1
3	CM-V5F/CM-V5R	Neopereziida	16
3	V1F/1342R	Neopereziida	16
3	V1F/1492R	Neopereziida	8
3	V1F/530R	Neopereziida	16
3	V1F/micuni3R	Neopereziida	16
3	CM-V5F/CM-V5R	Nosematida	33
3	V1F/1342R	Nosematida	33
3	V1F/1492R	Nosematida	2
3	V1F/530R	Nosematida	33
3	V1F/micuni3R	Nosematida	33
3	CM-V5F/CM-V5R	Ovavesiculida	4
3	V1F/1342R	Ovavesiculida	4
3	V1F/1492R	Ovavesiculida	4
3	V1F/530R	Ovavesiculida	4
3	V1F/micuni3R	Ovavesiculida	4

## Sheet: Table_S4
Table S4: Amplicon sizes according to primer pair and number of accepted mismatches in the corresponding in silico PCR run.
Primer pair	Accepted mismatch	Min.	1st Qu.	Median	Mean	3rd Qu.	Max.
	number
V1F/1492R	0	1204	1276.5	1326.5	1318.86	1372.5	1415
	1	1204	1269.25	1304.5	1309.5	1370.25	1415
	2	1204	1288.5	1336	1324.21	1368.5	1415
	3	1204	1279.5	1332.5	1320.5	1362	1415
V1F/1342R	0	1118	1128.5	1191	1192.4	1245.5	1348
	1	1118	1131	1213	1206.41	1253	1348
	2	1118	1149.75	1223.5	1211.65	1259	1348
	3	1118	1145.75	1217.5	1209.15	1257.75	1348
V1F/530R	0	389	401	409	416	418.5	470
	1	389	406	410	423.645	447	470
	2	389	406	418	425.848	447.75	470
	3	389	406	418.5	426.15	447.25	470
V1F/micuni3R	0	393	408	414	425.828	451	474
	1	393	410	414	427.645	451	474
	2	393	410	422	429.848	451.75	474
	3	393	410	422.5	430.15	451.25	474
CM-V5F/CM-V5R	0	169	171	173	174.2	179	179
	1	163	167	169	170.577	173	225
	2	161	167	169	170.254	173	225
	3	153	167	169	170.405	173	225

## Sheet: Table_S5
Table S5: Identified mismatch combinations for each individual primer tested.
Name	Mismatch position	Occurrences
V1F	====================AC	8
	====================A=	2
	=====================C	1
	===================G=C	1
	=========G============	1
	=======T==============	1
	==C===================	1
	=A====================	1
	=A==================AC	1
	C=====G=========C=====	1
micuni3R	==========C=========	10
	========G=C=========	3
	A===================	2
	=================CAC	1
	=============C======	1
	===========T========	1
	=========G==========	1
	========G===========	1
	=====C==============	1
CM-V5R	=====A=============	100
	=====A===C=========	6
	=A===A=============	4
	=====A====A=T======	3
	=====A===CA========	3
	=======C===========	2
	=====A============C	1
	=====A===========T=	1
	=====A=C=========T=	1
	=====A=C=C=========	1
	=====AG============	1
	T====A=============	1
CM-V5F	===================T=	6
	==============G======	6
	====================C	2
	======A============TC	1
	===T===============TC	1
530R	======C=========	29
	====G=C=========	3
	=========C======	1
	=====G==========	1
	=====G======G==C	1
	=====G==G=T=====	1
	====G===========	1
	=C==============	1
1492R	G=T================	18
	G=T=A==============	9
	G=TT===============	9
	==TT===============	7
	=G=================	3
	G==================	2
	G===A==============	2
	============A==AC==	1
	===T===============	1
	==T=A==============	1
	G==T===============	1
	G==TA==============	1
1342R	===================A====	12
	=============A==========	8
	=================AGA====	6
	====================A===	5
	==================G=====	4
	===================AA===	3
	==================GA====	2
	=================A======	2
	=================A=A====	2

## Sheet: Table_S6
Table S6: Overview of off-target amplicons identified in the in silico PCR runs for primer pairs only.
Accepted	Sequence Name	Primer pair	Product Size	Microsporidian order
Mismatch
number
0	FJ865223_Mockfordia_xanthocaeciliae	V1F/1492R	1311	Nosematida
1	FJ865223_Mockfordia_xanthocaeciliae	V1F/1492R	1311	Nosematida
2	FJ865223_Mockfordia_xanthocaeciliae	V1F/1492R	1311	Nosematida
3	FJ865223_Mockfordia_xanthocaeciliae	V1F/1492R	1311	Nosematida
3	AF394526_Gurleya_vavrai	V1F/530R	291	Amblyosporida
3	AY376351_Paranosema_locustae	V1F/530R	1162	Neopereziida

## Sheet: Table_S7
Table S7: Overview of off-target bindings identified in the in silico PCR runs for each individual primer.
Allowed mismatches	Sequence Name	Primer name	Minimum	Maximum	Direction	Mismatch position
3	AF394526_Gurleya_vavrai	530R	276	291	reverse	=====G======G==C
3	AY376351_Paranosema_locustae	530R	1147	1162	reverse	=====G==G=T=====
0	FJ865223_Mockfordia_xanthocaeciliae	1492R	1293	1311	reverse
1	FJ865223_Mockfordia_xanthocaeciliae	1492R	1293	1311	reverse	============A======
2	FJ865223_Mockfordia_xanthocaeciliae	1492R	1293	1311	reverse	============A==A===
3	FJ865223_Mockfordia_xanthocaeciliae	1492R	1293	1311	reverse	============A==AC==
